# Supplementary material for: No species-level losses of s2m suggests critical role in replication of SARS-related coronaviruses
Source: Sci Rep. 2021 Aug 9;11:16145. doi: 10.1038/s41598-021-95496-4 (PMC8352927; doi:10.1038/s41598-021-95496-4)
Supplement: Supplementary file 1 — Supplementary Tables. [file 41598_2021_95496_MOESM1_ESM.xlsx]

## Sheet: Supplementary Table 1
Accession numbers and amino acid sequences for CoV lineages included in the phylogenetic analyses
ORGANISM identifier	Accession	Mothur cluster in Figure 1	Concatenated amino acid sequences used in phylogentic analysis
cat/Russia/RII-LEN-22246S/2021	GISAID	Civet SARS CoV SZ16 2003 AY304488.1	ANPKTPKYKFVRIQPGQTFSVLACYNGSPSGVYQCAMRPNFTIKGSFLNGSCGSVGFNIDYDCVSFCYMHHMELPTGVHAGTDLEGNFYGPFVDRQTAQAAGTDTTITVNVLAWLYAAVINGDRWFLNRFTTTLNDFNLVAMKYNYEPLTQDHVDILGPLSAQTGIAVLDMCASLKELLQNGMNGRTILGSALLEDEFTPFDVVRQCSGVTFQSAVKRTIKGTHHWLLLTILTSLLVLVQSTQWSLFFFLYENAFLPFAMGIIAMSAFAMMFVKHKHAFLCLFLLPSLATVAYFNMVYMPASWVMRIMTWLDMVDTSLSGFKLKDCVMYASAVVLLILMTARTVYDDGARRVWTLMNVLTLVYKVYYGNALDQAISMWALIISVTSNYSGVVTTVMFLA…
dog/Italy/Dog399-20BA/2020	GISAID	Civet SARS CoV SZ16 2003 AY304488.1	ANPKTPKYKFVRIQPGQTFSVLACYNGSPSGVYQCAMRPNFTIKGSFLNGSCGSVGFNIDYDCVSFCYMHHMELPTGVHAGTDLEGNFYGPFVDRQTAQAAGTDTTITVNVLAWLYAAVINGDRWFLNRFTTTLNDFNLVAMKYNYEPLTQDHVDILGPLSAQTGIAVLDMCASLKELLQNGMNGRTILGSALLEDEFTPFDVVRQCSGVTFQSAVKRTIKGTHHWLLLTILTSLLVLVQSTQWSLFFFLYENAFLPFAMGIIAMSSFAMMFVKHKHAFLCLFLLPSLATVAYFNMVYMPASWVMRIMTWLDMVDTSLSGFKLKDCVMYASAVVLLILMTARTVYDDGARRVWTLMNVLTLVYKVYYGNALDQAISMWALIISVTSNYSGVVTTVMFLA…
lion/USA/NY-2-041520/2020	GISAID	Civet SARS CoV SZ16 2003 AY304488.1	ANPKTPKYKFVRIQPGQTFSVLACYNGSPSGVYQCAMRPNFTIKGSFLNGSCGSVGFNIDYDCVSFCYMHHMELPTGVHAGTDLEGNFYGPFVDRQTAQAAGTDTTITVNVLAWLYAAVINGDRWFLNRFTTTLNDFNLVAMKYNYEPLTQDHVDILGPLSAQTGIAVLDMCASLKELLQNGMNGRTILGSALLEDEFTPFDVVRQCSGVTFQSAVKRTIKGTHHWLLLTILTSLLVLVQSTQWSLFFFFYENAFLPFAMGIIAMSAFAMMFVKHKHAFLCLFLLPSLATVAYFNMVYMPASWVMRIMTWLDMVDTSLSGFKLKDCVMYASAVVLLILMTARTVYDDGARRVWTLMNVLTLVYKVYYGNALDQAISMWALIISVTSNYSGVVTTVMFLA…
mink/USA/MI-CDC-II0C-7328/2020	GISAID	Civet SARS CoV SZ16 2003 AY304488.1	ANPKTPKYKFVRIQPGQTFSVLACYNGSPSGVYQCAMRPNFTIKGSFLNGSCGSVGFNIDYDCVSFCYMHHMELPTGVHAGTDLEGNFYGPFVDRQTAQAAGTDTTITVNVLAWLYAAVINGDRWFLNRFTTTLNDFNLVAMKYNYEPLTQDHVDILGPLSAQTGIAVLDMCASLKELLQNGMNGRTILGSALLEDEFTPFDVVRQCSGVTFQSAVKRTIKGTHHWLLLTILTSLLVLVQSTQWSLFFFLYENAFLPFAMGIIAMSAFAMMFVKHKHAFLCLFLLPSLATVAYFNMVYMPASWVMRIMTWLDMVDTSLSGFKLKDCVMYASAVVLLILMTARTVYDDGARRVWTLMNVLTLVYKVYYGNALDQAISMWALIISVTSNYSGVVTTVMFLA…
monkey/USA/MD-USAMRIID-AGM/2020	GISAID	Civet SARS CoV SZ16 2003 AY304488.1	ANPKTPKYKFVRIQPGQTFSVLACYNGSPSGVYQCAMRPNFTIKGSFLNGSCGSVGFNIDYDCVSFCYMHHMELPTGVHAGTDLEGNFYGPFVDRQTAQAAGTDTTITVNVLAWLYAAVINGDRWFLNRFTTTLNDFNLVAMKYNYEPLTQDHVDILGPLSAQTGIAVLDMCASLKELLQNGMNGRTILGSALLEDEFTPFDVVRQCSGVTFQSAVKRTIKGTHHWLLLTILTSLLVLVQSTQWSLFFFLYENAFLPFAMGIIAMSAFAMMFVKHKHAFLCLFLLPSLATVAYFNMVYMPASWVMRIMTWLDMVDTSLSGFKLKDCVMYASAVVLLILMTARTVYDDGARRVWTLMNVLTLVYKVYYGNALDQAISMWALIISVTSNYSGVVTTVMFLA…
mouse/Harbin/HRB-26m/2020	GISAID	Civet SARS CoV SZ16 2003 AY304488.1	ANPKTPKYKFVRIQPGQTFSVLACYNGSPSGVYQCAMRPNFTIKGSFLNGSCGSVGFNIDYDCVSFCYMHHMELPTGVHAGTDLEGNFYGPFVDRQTAQAAGTDTTITVNVLAWLYAAVINGDRWFLNRFTTTLNDFNLVAMKYNYEPLTQDHVDILGPLSAQTGIAVLDMCASLKELLQNGMNGRTILGSALLEDEFTPFDVVRQCSGVTFQSAVKRTIKGTHHWLLLTILTSLLVLVQSTQWSLFFFLYENAFLPFAMGIIAMSAFAMMFVKHKHAFLCLFLLPSLATVAYFNMVYMPASWVMRIMTWLDMVDTSLSGFKLKDCVMYASAVVLLILMTARTVYDDGARRVWTLMNVLTLVYKVYYGNALDQAISMWALIISVTSNYSGVVTTVMFLA…
tiger/USA/NY-040420/2020	GISAID	Civet SARS CoV SZ16 2003 AY304488.1	ANPKTPKYKFVRIQPGQTFSVLACYNGSPSGVYQCAMRPNFTIKGSFLNGSCGSVGFNIDYDCVSFCYMHHMELPTGVHAGTDLEGNFYGPFVDRQTAQAAGTDTTITVNVLAWLYAAVINGDRWFLNRFTTTLNDFNLVAMKYNYEPLTQDHVDILGPLSAQTGIAVLDMCASLKELLQNGMNGRTILGSALLEDEFTPFDVVRQCSGVTFQSAVKRTIKGTHHWLLLTILTSLLVLVQSTQWSLFFFLYENAFLPFAMGIIAMSAFAMMFVKHKHAFLCLFLLPSLATVAYFNMVYMPASWVMRIMTWLDMVDTSLSGFKLKDCVMYASAVVLLILMTARTVYDDGARRVWTLMNVLTLVYKVYYGNALDQAISMWALIISVTSNYSGVVTTVMFLA…
SARS coronavirus Frankfurt 1	AB257344.1	Civet SARS CoV SZ16 2003 AY304488.1	SNPKTPKYKFVRIQPGQTFSVLACYNGSPSGVYQCAMRPNHTIKGSFLNGSCGSVGFNIDYDCVSFCYMHHMELPTGVHAGTDLEGKFYGPFVDRQTAQAAGTDTTITLNVLAWLYAAVINGDRWFLNRFTTTLNDFNLVAMKYNYEPLTQDHVDILGPLSAQTGIAVLAMCAALKELLQNGMNGRTILGSTILEDEFTPFDVVRQCSGVTFQGKFKKIVKGTHHWMLLTFLTSLLILVQSTQWSLFFFVYENAFLPFTLGIMAIAACAMLLVKHKHAFLCLFLLPSLATVAYFNMVYMPASWVMRIMTWLELADTSLSGYRLKDCVMYASALVLLILMTARTVYDDAARRVWTLMNVITLVYKVYYGNALDQAISMWALVISVTSNYSGVVTTIMFLA…
Murine hepatitis virus	AB551247.1	Murine hepatitis virus strain JHM AC 000192.1	NPNTPKYSFGVVKPGETFTVLAAYNGRAQGAFHVTMRSSHTIKGSFLCGSCGSVGYVLTGDSVRFVYMHQLELSTGCHTGTDFSGNFYGPYRDAQVVQLPVQDYTQTVNVVAWLYAAILNRCNWFVQSDSCSLEEFNVWAMTNGFSSIKADLVLDALASMTGVTIEQVLAAIKRLHSGFQGKQILGSCVLEDELTPSDVYQQLAGVKLQSSRTRVIKGTCCWILASTFLFCSIISAFVKWTMFMYVTTHMLGVTLCALCFVSFAMLLIKHKHLYLTMYIMPVLCTLFYTNYLVVYKQSFRGLAYAWLSHFVPAVDYTYMDEVLYGVVLLVAMVFVTMRSINHDVFSIMFLVGRFVSLVSMWYFGANLEEEVLLFLTSLFGTYTWTTMLSLATAKVIAKW…
Murine hepatitis virus strain JHM	AC_000192.1	Murine hepatitis virus strain JHM AC 000192.1	NPNTPKYSFGVVKPGETFTVLAAYNGRPQGAFHVVMRSSHTIKGSFLCGSCGSVGYVLTGDSVRFVYMHQLELSTGCHTGTDFSGNFYGPYRDAQVVQLPVQDYTQTVNVVAWLYAAILNRCNWFVQSDSCSLEEFNVWAMTNGFSSIKADLVLDALASMTGVTVEQVLAAIKRLHSGFQGKQILGSCVLEDELTPSDVYQQLAGVKLQSKRTRVIKGTCCWILASTFLFCSIISAFVKWTMFMYVTTHMLGVTLCALCFVIFAMLLIKHKHLYLTMYIMPVLCTLFYTNYLVVGYKQSFRGLAYAWLSYFVPAVDYTYMDEVLYGVVLLVAMVFVTMRSINHDVFSTMFLVGRLVSLVSMWYFGANLEEEVLLFLTSLFGTYTWTTMLSLATAKVIAK…
Murine hepatitis virus strain 2	AF201929.1	Murine hepatitis virus strain JHM AC 000192.1	NPNTPKYSFGVVKPGETFTVLAAYNGKSQGAFHVTMRSSYTIKGSFLCGSCGSVGYVLTGDSVRFVYMHQLELSTGCHTGTDFSGNFYGPYRDAQVVQLPVQDYTQTVNVVAWLYAAILNRCNWFVQSDSCSLEEFNVWAMTNGFSSIKADLVLDALASMTGVTVEQILAAIKRLYSGFQGKQILGSCVLEDELTPSDVYQQLAGVKLQSKRTRVVKGTCCWILASTLLFCSIISAFVKWTMFMYVTTHMLGVTLCALCFVSFAMLLVKHKHLYLTMFIMPVLCTLFYTNYLVVYKQSFRGLAYAWLSHFVPAVDYTYMDEVLYGVVLLVAMVFVTMRSINHDVFSVMFLVGRLVSLVSMWYFGANLEEEVLLFLTSLFGTYTWTTMLSLATAKVIAKW…
Murine hepatitis virus strain ML-11	AF207902.1	Murine hepatitis virus strain JHM AC 000192.1	NPNTPKYSFGVVKPGETFTVLAAYNGKSQGAFHVTMRSSYTIKGSFLCGSCGSVGYVLTGDSVRFVYMHQLELSTGCHTGTDFSGNFYGPYRDAQVVQLPVQDYTQTVNVVAWLYAAILNRCNWFVQSDSCSLEEFNVWAMTNGFSSIKADLVLDALASMTGVTVEQVLAAINRLYPGFQGKQILGSCVLEDELTPSDVYQQLAGVKLQSKRTRVVKGTCCWILASTLLFCSIISAFVKWTMFMYVTTHMLGVTLCALCFVSFAMLLVKHKHLYLTMFIMPVLCTLFYTNYLVVYKQSFRGLAYAWLSHFVPAVDYTYMDEVLYGVVLLVAMVFVTMRSINHDVFSVMFLVGRLVSLVSMWYFGANLEEEVLLFLTSLFGTYTWTTMLSLATAKVIAKW…
SARS coronavirus Sin_WNV	AH013709.2	Civet SARS CoV SZ16 2003 AY304488.1	SNPKTPKYKFVRIQPGQTFSVLACYNGSPSGVYQCAMRPNHTIKGSFLNGSCGSVGFNIDYDCVSFCYMHHMELPTGVHAGTDLEGKFYGPFVDRQTAQAAGTDTTITLNVLAWLYAAVINGDRWFLNRFTTTLNDFNLVAMKYNYEPLTQDHVDILGPLSAQTGIAVLDMCAALKELLQNGMNGRTILGSTILEDEFTPFDVVRQCSGVTFQGKFKKIVKGTHHWMLLTFLTSLLILVQSTQWSLFFFVYENAFLPFTLGIMAIAACAMLLVKHKHAFLCLFLLPSLATVAYFNMVYMPASWVMRIMTWLELADTSLSGYRLKDCVMYASALVLLILMTARTVYDDAARRVWTLMNVITLVYKVYYGNALDQAISMWALVISVTSNYSGVVTTIMFLA…
Avian infectious bronchitis virus (strain Beaudette CK)	AJ311317.1	Avian infectious bronchitis virus (strain Beaudette CK) AJ311317.1	ANAETPKYKFIKANCGDSFTIACAYGGTVVGLYPVTMRSNGTIRASFLAGACGSVGFNIEKGVVNFFYMHHLELPNALHTGTDLMGEFYGGYVDEEVAQRVPPDNLVTNNIVAWLYAAIISVKESSFSLPKWLESTTVSVDDYNKWAGDNGFTPFSTSTAITKLSAITGVDVCKLLRTIMVKNSQWGGDPILGQYNFEDELTPESVFNQIGGVRLQSSFVRKATSWFWSRCVLACFLFVLCAIVLFTAVPLKFYVYAAVILLMAVLFISFTVKHVMAYMDTFLLPTLITVIIGVCAEVPFIYNTLISQVVIFLSQWYDPVVFDTMVPWMFLPLVLYTAFKCVQGCYMNSFNTSLLMLYQFVKLGFVIYTSSNTLTAYTEGNWELFFELVHTTVLANVSS…
SARS coronavirus TWH	AP006557.1	Civet SARS CoV SZ16 2003 AY304488.1	SNPKTPKYKFVRIQPGQTFSVLACYNGSPSGVYQCAMRPNHTIKGSFLNGSCGSVGFNIDYDCVSFCYMHHMELPTGVHAGTDLEGKFYGPFVDRQTAQAAGTDTTITLNVLAWLYAAVINGDRWFLNRFTTTLNDFNLVAMKYNYEPLTQDHVDILGPLSAQTGIAVLDMCAALKELLQNGMNGRTILGSTILEDEFTPFDVVRQCSGVTFQGKFKKIVKGTHHWMLLTFLTSLLILVQSTQWSLFFFVYENAFLPFTLGIMAIAACAMLLVKHKHAFLCLFLLPSLATVAYFNMVYMPASWVMRIMTWLELADTSLSGYRLKDCVMYASALVLLILMTARTVYDDAARRVWTLMNVITLVYKVYYGNALDQAISMWALVISVTSNYSGVVTTIMFLA…
SARS coronavirus TWJ	AP006558.1	Civet SARS CoV SZ16 2003 AY304488.1	SNPKTPKYKFVRIQPGQTFSVLACYNGSPSGVYQCAMRPNHTIKGSFLNGSCGSVGFNIDYDCVSFCYMHHMELPTGVHAGTDLEGKFYGPFVDRQTAQAAGTDTTITLNVLAWLYAAVINGDRWFLNRFTTTLNDFNLVAMKYNYEPLTQDHVDILGPLSAQTGIAVLDMCAALKELLQNGMNGRTILGSTILEDEFTPFDVVRQCSGVTFQGKFKKIVKGTHHWMLLTFLTSLLILVQSTQWSLFFFVYENAFLPFTLGIMAIAACAMLLVKHKHAFLCLFLLPSLATVAYFNMVYMPASWVMRIMTWLELADTSLSGYRLKDCVMYASALVLLILMTARTVYDDAARRVWTLMNVITLVYKVYYGNALDQAISMWALVISVTSNYSGVVTTIMFLA…
SARS coronavirus TWK	AP006559.1	Civet SARS CoV SZ16 2003 AY304488.1	SNPKTPKYKFVRIQPGQTFSVLACYNGSPSGVYQCAMRPNHTIKGSFLNGSCGSVGFNIDYDCVSFCYMHHMELPTGVHAGTDLEGKFYGPFVDRQTAQAAGTDTTITLNVLAWLYAAVINGDRWFLNRFTTTLNDFNLVAMKYNYEPLTQDHVDILGPLSAQTGIAVLDMCAALKELLQNGMNGRTILGSTILEDEFTPFDVVRQCSGVTFQGKFKKIVKGTHHWMLLTFLTSLLILVQSTQWSLFFFVYENAFLPFTLGIMAIAACAMLLVKHKHAFLCLFLLPSLATVAYFNMVYMPASWVMRIMTWLELADTSLSGYRLKDCVMYASALVLLILMTARTVYDDAARRVWTLMNVITLVYKVYYGNALDQAISMWALVISVTSNYSGVVTTIMFLA…
SARS coronavirus TWS	AP006560.1	Civet SARS CoV SZ16 2003 AY304488.1	SNPKTPKYKFVRIQPGQTFSVLACYNGSPSGVYQCAMRPNHTIKGSFLNGSCGSVGFNIDYDCVSFCYMHHMELPTGVHAGTDLEGKFYGPFVDRQTAQAAGTDTTITLNVLAWLYAAVINGDRWFLNRFTTTLNDFNLVAMKYNYEPLTQDHVDILGPLSAQTGIAVLDMCAALKELLQNGMNGRTILGSTILEDEFTPFDVVRQCSGVTFQGKFKKIVKGTHHWMLLTFLTSLLILVQSTQWSLFFFVYENAFLPFTLGIMAIAACAMLLVKHKHAFLCLFLLPSLATVAYFNMVYMPASWVMRIMTWLELADTSLSGYRLKDCVMYASALVLLILMTARTVYDDAARRVWTLMNVITLVYKVYYGNALDQAISMWALVISVTSNYSGVVTTIMFLA…
SARS coronavirus TWY	AP006561.1	Civet SARS CoV SZ16 2003 AY304488.1	SNPKTPKYKFVRIQPGQTFSVLACYNGSPSGVYQCAMRPNHTIKGSFLNGSCGSVGFNIDYDCVSFCYMHHMELPTGVHAGTDLEGKFYGPFVDRQTAQAAGTDTTITLNVLAWLYAAVINGDRWFLNRFTTTLNDFNLVAMKYNYEPLTQDHVDILGPLSAQTGIAVLDMCAALKELLQNGMNGRTILGSTILEDEFTPFDVVRQCSGVTFQGKFKKIVKGTHHWMLLTFLTSLLILVQSTQWSLFFFVYENAFLPFTLGIMAIAACAMLLVKHKHAFLCLFLLPSLATVAYFNMVYMPASWVMRIMTWLELADTSLSGYRLKDCVMYASALVLLILMTARTVYDDAARRVWTLMNVITLVYKVYYGNALDQAISMWALVISVTSNYSGVVTTIMFLA…
SARS coronavirus Tor2	AY274119.3	Civet SARS CoV SZ16 2003 AY304488.1	SNPKTPKYKFVRIQPGQTFSVLACYNGSPSGVYQCAMRPNHTIKGSFLNGSCGSVGFNIDYDCVSFCYMHHMELPTGVHAGTDLEGKFYGPFVDRQTAQAAGTDTTITLNVLAWLYAAVINGDRWFLNRFTTTLNDFNLVAMKYNYEPLTQDHVDILGPLSAQTGIAVLDMCAALKELLQNGMNGRTILGSTILEDEFTPFDVVRQCSGVTFQGKFKKIVKGTHHWMLLTFLTSLLILVQSTQWSLFFFVYENAFLPFTLGIMAIAACAMLLVKHKHAFLCLFLLPSLATVAYFNMVYMPASWVMRIMTWLELADTSLSGYRLKDCVMYASALVLLILMTARTVYDDAARRVWTLMNVITLVYKVYYGNALDQAISMWALVISVTSNYSGVVTTIMFLA…
SARS coronavirus BJ02	AY278487.3	Civet SARS CoV SZ16 2003 AY304488.1	SNPKTPKYKFVRIQPGQTFSVLACYNGSPSGVYQCAMRPNHTIKGSFLNGSCGSVGFNIDYDCVSFCYMHHMELPTGVHAGTDLEGKFYGPFVDRPTAQAAGTDTTITLNVLAWLYAAVINGDRWFLNRFTTTLNDFNLVAMKYNYEPLTQDHVDILGPLSAQTGIAVLDMCAALKELLQNGMNGRTILGSTILEDEFTPFDVVRQCSGVTFQGKFKKIVKGTHHWMLLTFLTSLLILVQSTQWSLFFFVYENAFLPFTLGIMAIAACAMLLVKHKHAFLCLFLLPSLATVAYFNMVYMPASWVMRIMTWLELADTSLSGYRLKDCVMYASALVLLILMTARTVYDDAARRVWTLMNVITLVYKVYYGNALDQAISMWALVISVTSNYSGVVTTIMFLA…
SARS coronavirus BJ01	AY278488.2	Civet SARS CoV SZ16 2003 AY304488.1	SNPKTPKYKFVRIQPGQTFSVLACYNGSPSGVYQCAMRPNHTIKGSFLNGSCGSVGFNIDYDCVSFCYMHHMELPTGVHAGTDLEGKFYGPFVDRQTAQAAGTDTTITLNVLAWLYAAVINGDRWFLNRFTTTLNDFNLVAMKYNYEPLTQDHVDILGPLSAQTGIAVLDMCAALKELLQNGMNGRTILGSTILEDEFTPFDVVRQCSGVTFQGKFKKIVKGTHHWMLLTFLTSLLILVQSTQWSLFFFVYENAFLPFTLGIMAIAACAMLLVKHKHAFLCLFLLPSLATVAYFNMVYMPASWVMRIMTWLELADTSLSGYRLKDCVMYASALVLLILMTARTVYDDAARRVWTLMNVITLVYKVYYGNALDQAISMWALVISVTSNYSGVVTTIMFLA…
SARS coronavirus GD01	AY278489.2	SARS coronavirus GD01 AY278489.2	SNPKTPKYKFVRIQPGQTFSVLACYNGSPSGVYQCAMRPNHTIKGSFLNGSCGSVGFNIDYDCVSFCYMHHMELPTGVHAGTDLEGKFYGPFVDRQTAQAAGTDTTITLNVLAWLYAAVINGDRWFLNRFTTTLNDFNLVAMKYNYEPLTQDHVDILGPLSAQTGIAVLDMCAALKELLQNGMNGRTILGSTILEDEFTPFDVVRQCSGVTFQGKFKKIVKGTHHWMLLTFLTSLLILVQSTQWSLFFFVYENAFLPFTLGIMAIAACAMLLVKHKHAFLCLFLLPSLATVAYFNMVYMPASWVMRIMTWLELADTSLSGYRLKDCVMYASALVLLILMTARTVYDDAARRVWTLMNVITLVYKVYYGNALDQAISMWALVISVTSNYSGVVTTIMFLA…
SARS coronavirus BJ03	AY278490.3	Civet SARS CoV SZ16 2003 AY304488.1	SNPKTPKYKFVRIQPGQTFSVLACYNGSPSGVYQCAMRPNHTIKGSFLNGSCGSVGFNIDYDCVSFCYMHHMELPTGVHAGTDLEGKFYGPFVDRQTAQAAGTDTTITLNVLAWLYAAVINGDRWFLNRFTTTLNDFNLVAMKYNYEPLTQDHVDILGPLSAQTGIAVLDMCAALKELLQNGMNGRTILGSTILEDEFTPFDVVRQCSGVTFQGKFKKIVKGTHHWMLLTFLTSLLILVQSTQWSLFFFVYENAFLPFTLGIMAIAACAMLLVKHKHAFLCLFLLPSLATVAYFNMVYMPASWVMRIMTWLELADTSLSGYRLKDCVMYASALVLLILMTARTVYDDAARRVWTLMNVITLVYKVYYGNALDQAISMWALVISVTSNYSGVVTTIMFLA…
SARS coronavirus CUHK-W1	AY278554.2	Civet SARS CoV SZ16 2003 AY304488.1	SNPKTPKYKFVRIQPGQTFSVLACYNGSPSGVYQCAMRPNHTIKGSFLNGSCGSVGFNIDYDCVSFCYMHHMELPTGVHAGTDLEGKFYGPFVDRQTAQAAGTDTTITLNVLAWLYAAVINGDRWFLNRFTTTLNDFNLVAMKYNYEPLTQDHVDILGPLSAQTGIAVLDMCAALKELLQNGMNGRTILGSTILEDEFTPFDVVRQCSGVTFQGKFKKIVKGTHHWMLLTFLTSLLILVQSTQWSLFFFVYENAFLPFTLGIMAIAACAMLLVKHKHAFLCLFLLPSLATVAYFNMVYMPASWVMRIMTWLELADTSLSGYRLKDCVMYASALVLLILMTARTVYDDAARRVWTLMNVITLVYKVYYGNALDQAISMWALVISVTSNYSGVVTTIMFLA…
SARS coronavirus Urbani	AY278741.1	Civet SARS CoV SZ16 2003 AY304488.1	SNPKTPKYKFVRIQPGQTFSVLACYNGSPSGVYQCAMRPNHTIKGSFLNGSCGSVGFNIDYDCVSFCYMHHMELPTGVHAGTDLEGKFYGPFVDRQTAQAAGTDTTITLNVLAWLYAAVINGDRWFLNRFTTTLNDFNLVAMKYNYEPLTQDHVDILGPLSAQTGIAVLDMCAALKELLQNGMNGRTILGSTILEDEFTPFDVVRQCSGVTFQGKFKKIVKGTHHWMLLTFLTSLLILVQSTQWSLFFFVYENAFLPFTLGIMAIAACAMLLVKHKHAFLCLFLLPSLATVAYFNMVYMPASWVMRIMTWLELADTSLSGYRLKDCVMYASALVLLILMTARTVYDDAARRVWTLMNVITLVYKVYYGNALDQAISMWALVISVTSNYSGVVTTIMFLA…
SARS coronavirus BJ04	AY279354.2	SARS coronavirus BJ04 AY279354.2	SNPKTPKYKFVRIQPGQTFSVLACYNGSPSGVYQCAMRPNHTIKGSFLNGSCGSVGFNIDYDCVSFCYMHHMELPTGVHAGTDLEGKFYGPFVDRQTAQAAGTDTTITLNVLAWLYAAVINGDRWFLNRFTTTLNDFNLVAMKYNYEPLTQDHVEILGPLSAQTGIAVLDMCAALKELLQNGMNGRTILGSTILEDEFTPFDVVRQCSGVTFQGKFKKIVKGTHHWMLLTFLTSLLILVQSTQWSLFFFVYENAFLPFTLGIMAIAACAMLLVKHKHAFLCLFLLPSLATVAYFNMVYMPASWVMRIMTWLELADTSLSGYRLKDCVMYASALVLLILMTARTVYDDAARRVWTLMNVITLVYKVYYGNALDQAISMWALVISVTSNYSGVVTTIMFLA…
SARS coronavirus CUHK-Su10	AY282752.2	Civet SARS CoV SZ16 2003 AY304488.1	SNPKTPKYKFVRIQPGQTFSVLACYNGSPSGVYQCAMRPNHTIKGSFLNGSCGSVGFNIDYDCVSFCYMHHMELPTGVHAGTDLEGKFYGPFVDRQTAQAAGTDTTITLNVLAWLYAAVINGDRWFLNRFTTTLNDFNLVAMKYNYEPLTQDHVDILGPLSAQTGIAVLDMCAALKELLQNGMNGRTILGSTILEDEFTPFDVVRQCSGVTFQGKFKKIVKGTHHWMLLTFLTSLLILVQSTQWSLFFFVYENAFLPFTLGIMAIAACAMLLVKHKHAFLCLFLLPSLATVAYFNMVYMPASWVMRIMTWLELADTSLSGYRLKDCVMYASALVLLILMTARTVYDDAARRVWTLMNVITLVYKVYYGNALDQAISMWALVISVTSNYSGVVTTIMFLA…
SARS coronavirus Sin2500	AY283794.1	Civet SARS CoV SZ16 2003 AY304488.1	SNPKTPKYKFVRIQPGQTFSVLACYNGSPSGVYQCAMRPNHTIKGSFLNGSCGSVGFNIDYDCVSFCYMHHMELPTGVHAGTDLEGKFYGPFVDRQTAQAAGTDTTITLNVLAWLYAAVINGDRWFLNRFTTTLNDFNLVAMKYNYEPLTQDHVDILGPLSAQTGIAVLDMCAALKELLQNGMNGRTILGSTILEDEFTPFDVVRQCSGVTFQGKFKKIVKGTHHWMLLTFLTSLLILVQSTQWSLFFFVYENAFLPFTLGIMAIAACAMLLVKHKHAFLCLFLLPSLATVAYFNMVYMPASWVMRIMTWLELADTSLSGYRLKDCVMYASALVLLILMTARTVYDDAARRVWTLMNVITLVYKVYYGNALDQAISMWALVISVTSNYSGVVTTIMFLA…
SARS coronavirus Sin2677	AY283795.1	Civet SARS CoV SZ16 2003 AY304488.1	SNPKTPKYKFVRIQPGQTFSVLACYNGSPSGVYQCAMRPNHTIKGSFLNGSCGSVGFNIDYDCVSFCYMHHMELPTGVHAGTDLEGKFYGPFVDRQTAQAAGTDTTITLNVLAWLYAAVINGDRWFLNRFTTTLNDFNLVAMKYNYEPLTQDHVDILGPLSAQTGIAVLDMCAALKELLQNGMNGRTILGSTILEDEFTPFDVVRQCSGVTFQGKFKKIVKGTHHWMLLTFLTSLLILVQSTQWSLFFFVYENAFLPFTLGIMAIAACAMLLVKHKHAFLCLFLLPSLATVAYFNMVYMPASWVMRIMTWLELADTSLSGYRLKDCVMYASALVLLILMTARTVYDDAARRVWTLMNVITLVYKVYYGNALDQAISMWALVISVTSNYSGVVTTIMFLA…
SARS coronavirus Sin2679	AY283796.1	Civet SARS CoV SZ16 2003 AY304488.1	SNPKTPKYKFVRIQPGQTFSVLACYNGSPSGVYQCAMRPNHTIKGSFLNGSCGSVGFNIDYDCVSFCYMHHMELPTGVHAGTDLEGKFYGPFVDRQTAQAAGTDTTITLNVLAWLYAAVINGDRWFLNRFTTTLNDFNLVAMKYNYEPLTQDHVDILGPLSAQTGIAVLDMCAALKELLQNGMNGRTILGSTILEDEFTPFDVVRQCSGVTFQGKFKKIVKGTHHWMLLTFLTSLLILVQSTQWSLFFFVYENAFLPFTLGIMAIAACAMLLVKHKHAFLCLFLLPSLATVAYFNMVYMPASWVMRIMTWLELADTSLSGYRLKDCVMYASALVLLILMTARTVYDDAARRVWTLMNVITLVYKVYYGNALDQAISMWALVISVTSNYSGVVTTIMFLA…
SARS coronavirus Sin2748	AY283797.1	Civet SARS CoV SZ16 2003 AY304488.1	SNPKTPKYKFVRIQPGQTFSVLACYNGSPSGVYQCAMRPNHTIKGSFLNGSCGSVGFNIDYDCVSFCYMHHMELPTGVHAGTDLEGKFYGPFVDRQTAQAAGTDTTITLNVLAWLYAAVINGDRWFLNRFTTTLNDFNLVAMKYNYEPLTQDHVDILGPLSAQTGIAVLDMCAALKELLQNGMNGRTILGSTILEDEFTPFDVVRQCSGVTFQGKFKKIVKGTHHWMLLTFLTSLLILVQSTQWSLFFFVYENAFLPFTLGIMAIAACAMLLVKHKHAFLCLFLLPSLATVAYFNMVYMPASWVMRIMTWLELADTSLSGYRLKDCVMYASALVLLILMTARTVYDDAARRVWTLMNVITLVYKVYYGNALDQAISMWALVISVTSNYSGVVTTIMFLA…
SARS coronavirus Sin2774	AY283798.2	Civet SARS CoV SZ16 2003 AY304488.1	SNPKTPKYKFVRIQPGQTFSVLACYNGSPSGVYQCAMRPNHTIKGSFLNGSCGSVGFNIDYDCVSFCYMHHMELPTGVHAGTDLEGKFYGPFVDRQTAQAAGTDTTITLNVLAWLYAAVINGDRWFLNRFTTTLNDFNLVAMKYNYEPLTQDHVDILGPLSAQTGIAVLDMCAALKELLQNGMNGRTILGSTILEDEFTPFDVVRQCSGVTFQGKFKKIVKGTHHWMLLTFLTSLLILVQSTQWSLFFFVYENAFLPFTLGIMAIAACAMLLVKHKHAFLCLFLLPSLATVAYFNMVYMPASWVMRIMTWLELADTSLSGYRLKDCVMYASALVLLILMTARTVYDDAARRVWTLMNVITLVYKVYYGNALDQAISMWALVISVTSNYSGVVTTIMFLA…
SARS coronavirus TW1	AY291451.1	Civet SARS CoV SZ16 2003 AY304488.1	SNPKTPKYKFVRIQPGQTFSVLACYNGSPSGVYQCAMRPNHTIKGSFLNGSCGSVGFNIDYDCVSFCYMHHMELPTGVHAGTDLEGKFYGPFVDRQTAQAAGTDTTITLNVLAWLYAAVINGDRWFLNRFTTTLNDFNLVAMKYNYEPLTQDHVDILGPLSAQTGIAVLDMCAALKELLQNGMNGRTILGSTILEDEFTPFDVVRQCSGVTFQGKFKKIVKGTHHWMLLTFLTSLLILVQSTQWSLFFFVYENAFLPFTLGIMAIAACAMLLVKHKHAFLCLFLLPSLATVAYFNMVYMPASWVMRIMTWLELADTSLSGYRLKDCVMYASALVLLILMTARTVYDDAARRVWTLMNVITLVYKVYYGNALDQAISMWALVISVTSNYSGVVTTIMFLA…
Civet SARS CoV SZ3/2003	AY304486.1	Civet SARS CoV SZ16 2003 AY304488.1	SNPKTPKYKFVRIQPGQTFSVLACYNGSPSGVYQCAMRPNHTIKGSFLNGSCGSVGFNIDYDCVSFCYMHHMELPTGVHAGTDLEGKFYGPFVDRQTAQAAGTDTTITLNVLAWLYAAVINGDRWFLNRFTTTLNDFNLVAMKYNYEPLTQDHVDILGPLSAQTGIAVLDMCAALKELLQNGMNGRTILGSTILEDEFTPFDVVRQCSGVTFQGKFKKIVKGTHHWMLLTFLTSLLILVQSTQWSLFFFVYENAFLPFTLGIMAIAACAMLLVKHKHAFLCLFLLPSLATVAYFNMVYMPASWVMRIMTWLELADTSLSGYRLKDCVMYASALVLLILMTARTVYDDAARRVWTLMNVITLVYKVYYGNALDQAISMWALVISVTSNYSGVVTTIMFLA…
Civet SARS CoV SZ16/2003	AY304488.1	Civet SARS CoV SZ16 2003 AY304488.1	SNPKTPKYKFVRIQPGQTFSVLACYNGSPSGVYQCAMRPNHTIKGSFLNGSCGSVGFNIDYDCVSFCYMHHMELPTGVHAGTDLEGKFYGPFVDRQTAQAAGTDTTITLNVLAWLYAAVINGDRWFLNRFTTTLNDFNLVAMKYNYEPLTQDHVDILGPLSAQTGIAVLDMCAALKELLQNGMNGRTILGSTILEDEFTPFDVVRQCSGVTFQGKFKKIVKGTHHWMLLTFLTSLLILVQSTQWSLFFFVYENAFLPFTLGIMAIAACAMLLVKHKHAFLCLFLLPSLATVAYFNMVYMPASWVMRIMTWLELADTSLSGYRLKDCVMYASALVLLILMTARTVYDDAARRVWTLMNVITLVYKVYYGNALDQAISMWALVISVTSNYSGVVTTIMFLA…
SARS coronavirus GZ50	AY304495.1	Civet SARS CoV SZ16 2003 AY304488.1	SNPKTPKYKFVRIQPGQTFSVLACYNGSPSGVYQCAMRPNHTIKGSFLNGSCGSVGFNIDYDCVSFCYMHHMELPTGVHAGTDLEGKFYGPFVDRQTAQAAGTDTTITLNVLAWLYAAVINGDRWFLNRFTTTLNDFNLVAMKYNYEPLTQDHVDILGPLSAQTGIAVLDMCAALKELLQNGMNGRTILGSTILEDEFTPFDVVRQCSGVTFQGKFKKIVKGTHHWMLLTFLTSLLILVQSTQWSLFFFVYENAFLPFTLGIMAIAACAMLLVKHKHAFLCLFLLPSLATVAYFNMVYMPASWVMRIMTWLELADTSLSGYRLKDCVMYASALVLLILMTARTVYDDAARRVWTLMNVITLVYKVYYGNALDQAISMWALVISVTSNYSGVVTTIMFLA…
SARS coronavirus FRA	AY310120.1	Civet SARS CoV SZ16 2003 AY304488.1	SNPKTPKYKFVRIQPGQTFSVLACYNGSPSGVYQCAMRPNHTIKGSFLNGSCGSVGFNIDYDCVSFCYMHHMELPTGVHAGTDLEGKFYGPFVDRQTAQAAGTDTTITLNVLAWLYAAVINGDRWFLNRFTTTLNDFNLVAMKYNYEPLTQDHVDILGPLSAQTGIAVLDMCAALKELLQNGMNGRTILGSTILEDEFTPFDVVRQCSGVTFQGKFKKIVKGTHHWMLLTFLTSLLILVQSTQWSLFFFVYENAFLPFTLGIMAIAACAMLLVKHKHAFLCLFLLPSLATVAYFNMVYMPASWVMRIMTWLELADTSLSGYRLKDCVMYASALVLLILMTARTVYDDAARRVWTLMNVITLVYKVYYGNALDQAISMWALVISVTSNYSGVVTTIMFLA…
SARS coronavirus GD69	AY313906.1	Civet SARS CoV SZ16 2003 AY304488.1	NPKTPKYKFVRIQPGQTFSVLACYNGSPSGVYQCAMRPNHTIKGSFLNGSCGSVGFNIDYDCVSFCYMHHMELPTGVHAGTDLEGKFYGPFVDRQTAQAAGTDTTITLNVLAWLYAAVINGDRWFLNRFTTTLNDFNLVAMKYNYEPLTQDHVDILGPLSAQTGIAVLDMCAALKELLQNGMNGRTILGSTILEDEFTPFDVVRQCSGVTFQGKFKKIVKGTHHWMLLTFLTSLLILVQSTQWSLFFFVYENAFLPFTLGIMAIAACAMLLVKHKHAFLCLFLLPSLATVAYFNMVYMPASWVMRIMTWLELADTSLSGYRLKDCVMYASALVLLILMTARTVYDDAARRVWTLMNVITLVYKVYYGNALDQAISMWALVISVTSNYSGVVTTIMFLAR…
SARS coronavirus TWC	AY321118.1	Civet SARS CoV SZ16 2003 AY304488.1	SNPKTPKYKFVRIQPGQTFSVLACYNGSPSGVYQCAMRPNHTIKGSFLNGSCGSVGFNIDYDCVSFCYMHHMELPTGVHAGTDLEGKFYGPFVDRQTAQAAGTDTTITLNVLAWLYAAVINGDRWFLNRFTTTLNDFNLVAMKYNYEPLTQDHVDILGPLSAQTGIAVLDMCAALKELLQNGMNGRTILGSTILEDEFTPFDVVRQCSGVTFQGKFKKIVKGTHHWMLLTFLTSLLILVQSTQWSLFFFVYENAFLPFTLGIMAIAACAMLLVKHKHAFLCLFLLPSLATVAYFNMVYMPASWVMRIMTWLELADTSLSGYRLKDCVMYASALVLLILMTARTVYDDAARRVWTLMNVITLVYKVYYGNALDQAISMWALVISVTSNYSGVVTTIMFLA…
SARS coronavirus HSR 1	AY323977.2	Civet SARS CoV SZ16 2003 AY304488.1	SNPKTPKYKFVRIQPGQTFSVLACYNGSPSGVYQCAMRPNHTIKGSFLNGSCGSVGFNIDYDCVSFCYMHHMELPTGVHAGTDLEGKFYGPFVDRQTAQAAGTDTTITLNVLAWLYAAVINGDRWFLNRFTTTLNDFNLVAMKYNYEPLTQDHVDILGPLSAQTGIAVLDMCAALKELLQNGMNGRTILGSTILEDEFTPFDVVRQCSGVTFQGKFKKIVKGTHHWMLLTFLTSLLILVQSTQWSLFFFVYENAFLPFTLGIMAIAACAMLLVKHKHAFLCLFLLPSLATVAYFNMVYMPASWVMRIMTWLELADTSLSGYRLKDCVMYASALVLLILMTARTVYDDAARRVWTLMNVITLVYKVYYGNALDQAISMWALVISVTSNYSGVVTTIMFLA…
SARS coronavirus Taiwan TC1	AY338174.1	Civet SARS CoV SZ16 2003 AY304488.1	SNPKTPKYKFVRIQPGQTFSVLACYNGSPSGVYQCAMRPNHTIKGSFLNGSCGSVGFNIDYDCVSFCYMHHMELPTGVHAGTDLEGKFYGPFVDRQTAQAAGTDTTITLNVLAWLYAAVINGDRWFLNRFTTTLNDFNLVAMKYNYEPLTQDHVDILGPLSAQTGIAVLDMCAALKELLQNGMNGRTILGSTILEDEFTPFDVVRQCSGVTFQGKFKKIVKGTHHWMLLTFLTSLLILVQSTQWSLFFFVYENAFLPFTLGIMAIAACAMLLVKHKHAFLCLFLLPSLATVAYFNMVYMPASWVMRIMTWLELADTSLSGYRLKDCVMYASALVLLILMTARTVYDDAARRVWTLMNVITLVYKVYYGNALDQAISMWALVISVTSNYSGVVTTIMFLA…
SARS coronavirus Taiwan TC2	AY338175.1	Civet SARS CoV SZ16 2003 AY304488.1	SNPKTPKYKFVRIQPGQTFSVLACYNGSPSGVYQCAMRPNHTIKGSFLNGSCGSVGFNIDYDCVSFCYMHHMELPTGVHAGTDLEGKFYGPFVDRQTAQAAGTDTTITLNVLAWLYAAVINGDRWFLNRFTTTLNDFNLVAMKYNYEPLTQDHVDILGPLSAQTGIAVLDMCAALKELLQNGMNGRTILGSTILEDEFTPFDVVRQCSGVTFQGKFKKIVKGTHHWMLLTFLTSLLILVQSTQWSLFFFVYENAFLPFTLGIMAIAACAMLLVKHKHAFLCLFLLPSLATVAYFNMVYMPASWVMRIMTWLELADTSLSGYRLKDCVMYASALVLLILMTARTVYDDAARRVWTLMNVITLVYKVYYGNALDQAISMWALVISVTSNYSGVVTTIMFLA…
SARS coronavirus CUHK-AG01	AY345986.1	Civet SARS CoV SZ16 2003 AY304488.1	SNPKTPKYKFVRIQPGQTFSVLACYNGSPSGVYQCAMRPNHTIKGSFLNGSCGSVGFNIDYDCVSFCYMHHMELPTGVHAGTDLEGKFYGPFVDRQTAQAAGTDTTITLNVLAWLYAAVINGDRWFLNRFTTTLNDFNLVAMKYNYEPLTQDHVDILGPLSAQTGIAVLDMCAALKELLQNGMNGRTILGSTILEDEFTPFDVVRQCSGVTFQGKFKKIVKGTHHWMLLTFLTSLLILVQSTQWSLFFFVYENAFLPFTLGIMAIAACAMLLVKHKHAFLCLFLLPSLATVAYFNMVYMPASWVMRIMTWLELADTSLSGYRLKDCVMYASALVLLILMTARTVYDDAARRVWTLMNVITLVYKVYYGNALDQAISMWALVISVTSNYSGVVTTIMFLA…
SARS coronavirus CUHK-AG02	AY345987.1	Civet SARS CoV SZ16 2003 AY304488.1	SNPKTPKYKFVRIQPGQTFSVLACYNGSPSGVYQCAMRPNHTIKGSFLNGSCGSVGFNIDYDCVSFCYMHHMELPTGVHAGTDLEGKFYGPFVDRQTAQAAGTDTTITLNVLAWLYAAVINGDRWFLNRFTTTLNDFNLVAMKYNYEPLTQDHVDILGPLSAQTGIAVLDMCAALKELLQNGMNGRTILGSTILEDEFTPFDVVRQCSGVTFQGKFKKIVKGTHHWMLLTFLTSLLILVQSTQWSLFFFVYENAFLPFTLGIMAIAACAMLLVKHKHAFLCLFLLPSLATVAYFNMVYMPASWVMRIMTWLELADTSLSGYRLKDCVMYASALVLLILMTARTVYDDAARRVWTLMNVITLVYKVYYGNALDQAISMWALVISVTSNYSGVVTTIMFLA…
SARS coronavirus CUHK-AG03	AY345988.1	Civet SARS CoV SZ16 2003 AY304488.1	SNPKTPKYKFVRIQPGQTFSVLACYNGSPSGVYQCAMRPNHTIKGSFLNGSCGSVGFNIDYDCVSFCYMHHMELPTGVHAGTDLEGKFYGPFVDRQTAQAAGTDTTITLNVLAWLYAAVINGDRWFLNRFTTTLNDFNLVAMKYNYEPLTQDHVDILGPLSAQTGIAVLDMCAALKELLQNGMNGRTILGSTILEDEFTPFDVVRQCSGVTFQGKFKKIVKGTHHWMLLTFLTSLLILVQSTQWSLFFFVYENAFLPFTLGIMAIAACAMLLVKHKHAFLCLFLLPSLATVAYFNMVYMPASWVMRIMTWLELADTSLSGYRLKDCVMYASALVLLILMTARTVYDDAARRVWTLMNVITLVYKVYYGNALDQAISMWALVISVTSNYSGVVTTIMFLA…
SARS coronavirus Taiwan TC3	AY348314.1	Civet SARS CoV SZ16 2003 AY304488.1	SNPKTPKYKFVRIQPGQTFSVLACYNGSPSGVYQCAMRPNHTIKGSFLNGSCGSVGFNIDYDCVSFCYMHHMELPTGVHAGTDLEGKFYGPFVDRQTAQAAGTDTTITLNVLAWLYAAVINGDRWFLNRFTTTLNDFNLVAMKYNYEPLTQDHVDILGPLSAQTGIAVLDMCAALKELLQNGMNGRTILGSTILEDEFTPFDVVRQCSGVTFQGKFKKIVKGTHHWMLLTFLTSLLILVQSTQWSLFFFVYENAFLPFTLGIMAIAACAMLLVKHKHAFLCLFLLPSLATVAYFNMVYMPASWVMRIMTWLELADTSLSGYRLKDCVMYASALVLLILMTARTVYDDAARRVWTLMNVITLVYKVYYGNALDQAISMWALVISVTSNYSGVVTTIMFLA…
SARS coronavirus PUMC01	AY350750.1	Civet SARS CoV SZ16 2003 AY304488.1	SNPKTPKYKFVRIQPGQTFSVLACYNGSPSGVYQCAMRPNHTIKGSFLNGSCGSVGFNIDYDCVSFCYMHHMELPTGVHAGTDLEGKFYGPFVDRQTAQAAGTDTTITLNVLAWLYAAVINGDRWFLNRFTTTLNDFNLVAMKYNYEPLTQDHVDILGPLSAQTGIAVLDMCAALKELLQNGMNGRTILGSTILEDEFTPFDVVRQCSGVTFQGKFKKIVKGTHHWMLLTFLTSLLILVQSTQWSLFFFVYENAFLPFTLGIMAIAACAMLLVKHKHAFLCLFLLPSLATVAYFNMVYMPASWVMRIMTWLELADTSLSGYRLKDCVMYASALVLLILMTARTVYDDAARRVWTLMNVITLVYKVYYGNALDQAISMWALVISVTSNYSGVVTTIMFLA…
SARS coronavirus PUMC02	AY357075.1	Civet SARS CoV SZ16 2003 AY304488.1	SNPKTPKYKFVRIQPGQTFSVLACYNGSPSGVYQCAMRPNHTIKGSFLNGSCGSVGFNIDYDCVSFCYMHHMELPTGVHAGTDLEGKFYGPFVDRQTAQAAGTDTTITLNVLAWLYAAVINGDRWFLNRFTTTLNDFNLVAMKYNYEPLTQDHVDILGPLSAQTGIAVLDMCAALKELLQNGMNGRTILGSTILEDEFTPFDVVRQCSGVTFQGKFKKIVKGTHHWMLLTFLTSLLILVQSTQWSLFFFVYENAFLPFTLGIMAIAACAMLLVKHKHAFLCLFLLPSLATVAYFNMVYMPASWVMRIMTWLELADTSLSGYRLKDCVMYASALVLLILMTARTVYDDAARRVWTLMNVITLVYKVYYGNALDQAISMWALVISVTSNYSGVVTTIMFLA…
SARS coronavirus PUMC03	AY357076.1	Civet SARS CoV SZ16 2003 AY304488.1	SNPKTPKYKFVRIQPGQTFSVLACYNGSPSGVYQCAMRPNHTIKGSFLNGSCGSVGFNIDYDCVSFCYMHHMELPTGVHAGTDLEGKFYGPFVDRQTAQAAGTDTTITLNVLAWLYAAVINGDRWFLNRFTTTLNDFNLVAMKYNYEPLTQDHVDILGPLSAQTGIAVLDMCAALKELLQNGMNGRTILGSTILEDEFTPFDVVRQCSGVTFQGKFKKIVKGTHHWMLLTFLTSLLILVQSTQWSLFFFVYENAFLPFTLGIMAIAACAMLLVKHKHAFLCLFLLPSLATVAYFNMVYMPASWVMRIMTWLELADTSLSGYRLKDCVMYASALVLLILMTARTVYDDAARRVWTLMNVITLVYKVYYGNALDQAISMWALVISVTSNYSGVVTTIMFLA…
SARS coronavirus TWC2	AY362698.1	Civet SARS CoV SZ16 2003 AY304488.1	SNPKTPKYKFVRIQPGQTFSVLACYNGSPSGVYQCAMRPNHTIKGSFLNGSCGSVGFNIDYDCVSFCYMHHMELPTGVHAGTDLEGKFYGPFVDRQTAQAAGTDTTITLNVLAWLYAAVINGDRWFLNRFTTTLNDFNLVAMKYNYEPLTQDHVDILGPLSAQTGIAVLDMCAALKELLQNGMNGRTILGSTILEDEFTPFDVVRQCSGVTFQGKFKKIVKGTHHWMLLTFLTSLLILVQSTQWSLFFFVYENAFLPFTLGIMAIAACAMLLVKHKHAFLCLFLLPSLATVAYFNMVYMPASWVMRIMTWLELADTSLSGYRLKDCVMYASALVLLILMTARTVYDDAARRVWTLMNVITLVYKVYYGNALDQAISMWALVISVTSNYSGVVTTIMFLA…
SARS coronavirus TWC3	AY362699.1	Civet SARS CoV SZ16 2003 AY304488.1	SNPKTPKYKFVRIQPGQTFSVLACYNGSPSGVYQCAMRPNHTIKGSFLNGSCGSVGFNIDYDCVSFCYMHHMELPTGVHAGTDLEGKFYGPFVDRQTAQAAGTDTTITLNVLAWLYAAVINGDRWFLNRFTTTLNDFNLVAMKYNYEPLTQDHVDILGPLSAQTGIAVLDMCAALKELLQNGMNGRTILGSTILEDEFTPFDVVRQCSGVTFQGKFKKIVKGTHHWMLLTFLTSLLILVQSTQWSLFFFVYENAFLPFTLGIMAIAACAMLLVKHKHAFLCLFLLPSLATVAYFNMVYMPASWVMRIMTWLELADTSLSGYRLKDCVMYASALVLLILMTARTVYDDAARRVWTLMNVITLVYKVYYGNALDQAISMWALVISVTSNYSGVVTTIMFLA…
SARS coronavirus GZ02	AY390556.1	Civet SARS CoV SZ16 2003 AY304488.1	SNPKTPKYKFVRIQPGQTFSVLACYNGSPSGVYQCAMRPNHTIKGSFLNGSCGSVGFNIDYDCVSFCYMHHMELPTGVHAGTDLEGKFYGPFVDRQTAQAAGTDTTITLNVLAWLYAAVINGDRWFLNRFTTTLNDFNLVAMKYNYEPLTQDHVDILGPLSAQTGIAVLDMCAALKELLQNGMNGRTILGSTILEDEFTPFDVVRQCSGVTFQGKFKKIVKGTHHWMLLTFLTSLLILVQSTQWSLFFFVYENAFLPFTLGIMAIAACAMLLVKHKHAFLCLFLLPSLATVAYFNMVYMPASWVMRIMTWLELADTSLSGYRLKDCVMYASALVLLILMTARTVYDDAARRVWTLMNVITLVYKVYYGNALDQAISMWALVISVTSNYSGVVTTIMFLA…
Human coronavirus OC43	AY391777.1	Bovine coronavirus U00735.2	NSRTPKYTFGVVKPGETFTVLAAYNGKPQGAFHVTMRSSYTIKGSFLCGSCGSVGYVIMGDCVKFVYMHQLELSTGCHTGTDFNGDFYGPYKDAQVVQLLIQDYIQSVNFVAWLYAAILNNCNWFVQSDKCSVEDFNVWALSNGFSQVKSDLVIDALASMTGVSLETLLAAIKRLKNGFQGRQIMGSCSFEDELTPSDVYQQLAGIKLQSKRTRLFKGTVCWIMASTFLFSCIITAFVKWTMFMYVTTNMFSITFCALCVISLAMLLVKHKHLYLTMYITPVLFTLLYNNYLVVYKHTFRGYVYAWLSYYVPSVEYTYTDEVIYGMLLLVGMVFVTLRSINHDLFSFIMFVGRLISVFSLWYKGSNLEEEILLMLASLFGTYTWTTVLSMAVAKVIAKW…
SARS coronavirus WHU	AY394850.2	Civet SARS CoV SZ16 2003 AY304488.1	SNPKTPKYKFVRIQPGQTFSVLACYNGSPSGVYQCAMRPNHTIKGSFLNGSCGSVGFNIDYDCVSFCYMHHMELPTGVHAGTDLEGKFYGPFVDRQTAQAAGTDTTITLNVLAWLYAAVINGDRWFLNRFTTTLNDFNLVAMKYNYEPLTQDHVDILGPLSAQTGIAVLDMCAALKELLQNGMNGRTILGSTILEDEFTPFDVVRQCSGVTFQGKFKKIVKGTHHWMLLTFLTSLLILVQSTQWSLFFFVYENAFLPFTLGIMAIAACAMLLVKHKHAFLCLFLLPSLATVAYFNMVYMPASWVMRIMTWLELADTSLSGYRLKDCVMYASALVLLILMTARTVYDDAARRVWTLMNVITLVYKVYYGNALDQAISMWALVISVTSNYSGVVTTIMFLA…
SARS coronavirus GZ-B	AY394978.1	Civet SARS CoV SZ16 2003 AY304488.1	SNPKTPKYKFVRIQPGQTFSVLACYNGSPSGVYQCAMRPNHTIKGSFLNGSCGSVGFNIDYDCVSFCYMHHMELPTGVHAGTDLEGKFYGPFVDRQTAQAAGTDTTITLNVLAWLYAAVINGDRWFLNRFTTTLNDFNLVAMKYNYEPLTQDHVDILGPLSAQTGIAVLDMCAALKELLQNGMNGRTILGSTILEDEFTPFDVVRQCSGVTFQGKFKKIVKGTHHWMLLTFLTSLLILVQSTQWSLFFFVYENAFLPFTLGIMAIAACAMLLVKHKHAFLCLFLLPSLATVAYFNMVYMPASWVMRIMTWLELADTSLSGYRLKDCVMYASALVLLILMTARTVYDDAARRVWTLMNVITLVYKVYYGNALDQAISMWALVISVTSNYSGVVTTIMFLA…
SARS coronavirus GZ-C	AY394979.1	Civet SARS CoV SZ16 2003 AY304488.1	SNPKTPKYKFVRIQPGQTFSVLACYNGSPSGVYQCAMRPNHTIKGSFLNGSCGSVGFNIDYDCVSFCYMHHMELPTGVHAGTDLEGKFYGPFVDRQTAQAAGTDTTITLNVLAWLYAAVINGDRWFLNRFTTTLNDFNLVAMKYNYEPLTQDHVDILGPLSAQTGIAVLDMCAALKELLQNGMNGRTILGSTILEDEFTPFDVVRQCSGVTFQGKFKKIVKGTHHWMLLTFLTSLLILVQSTQWSLFFFVYENAFLPFTLGIMAIAACAMLLVKHKHAFLCLFLLPSLATVAYFNMVYMPASWVMRIMTWLELADTSLSGYRLKDCVMYASALVLLILMTARTVYDDAARRVWTLMNVITLVYKVYYGNALDQAISMWALVISVTSNYSGVVTTIMFLA…
SARS coronavirus GZ-D	AY394980.1	SARS coronavirus GZ-D AY394980.1	SNPKTPKYKFVRIQPGQTFSVLACYNGSPSGVYQCAMRPNHTIKGSFLNGSCGSVGFNIDYDCVSFCYMHHMELPTGVHAGTDLEGKFYGPFVDRQTAQAAGTDTTITLNVLAWLYAAVINGDRWFLNRFTTTLNDFNLVAMKYNYEPLTQDHVDILGPLSAQTGIAVLDMCAALKELLQNGMNGRTILGSTILEDEFTPFDVVRQCSGVTFQGKFKKIVKGTHHWMLLTFLTSLLILVQSTQWSLFFFVYENAFLPFTLGIMAIAACAMLLVKHKHAFLCLFLLPSLATVAYFNMVYMPASWVMRIMTWLELADTSLSGYRLKDCVMYASALVLLILMTARTVYDDAARRVWTLMNVITLVYKVYYGNALDQAISMWALVISVTSNYSGVVTTIMFLA…
SARS coronavirus HGZ8L1-A	AY394981.1	Civet SARS CoV SZ16 2003 AY304488.1	SNPKTPKYKFVRIQPGQTFSVLACYNGSPSGVYQCAMRPNHTIKGSFLNGSCGSVGFNIDYDCVSFCYMHHMELPTGVHAGTDLEGKFYGPFVDRQTAQAAGTDTTITLNVLAWLYAAVINGDRWFLNRFTTTLNDFNLVAMKYNYEPLTQDHVDILGPLSAQTGIAVLDMCAALKELLQNGMNGRTILGSTILEDEFTPFDVVRQCSGVTFQGKFKKIVKGTHHWMLLTFLTSLLILVQSTQWSLFFFVYENAFLPFTLGIMAIAACAMLLVKHKHAFLCLFLLPSLATVAYFNMVYMPASWVMRIMTWLELADTSLSGYRLKDCVMYASALVLLILMTARTVYDDAARRVWTLMNVITLVYKVYYGNALDQAISMWALVISVTSNYSGVVTTIMFLA…
SARS coronavirus HGZ8L1-B	AY394982.1	Civet SARS CoV SZ16 2003 AY304488.1	SNPKTPKYKFVRIQPGQTFSVLACYNGSPSGVYQCAMRPNHTIKGSFLNGSCGSVGFNIDYDCVSFCYMHHMELPTGVHAGTDLEGKFYGPFVDRQTAQAAGTDTTITLNVLAWLYAAVINGDRWFLNRFTTTLNDFNLVAMKYNYEPLTQDHVDILGPLSAQTGIAVLDMCAALKELLQNGMNGRTILGSTILEDEFTPFDVVRQCSGVTFQGKFKKIVKGTHHWMLLTFLTSLLILVQSTQWSLFFFVYENAFLPFTLGIMAIAACAMLLVKHKHAFLCLFLLPSLATVAYFNMVYMPASWVMRIMTWLELADTSLSGYRLKDCVMYASALVLLILMTARTVYDDAARRVWTLMNVITLVYKVYYGNALDQAISMWALVISVTSNYSGVVTTIMFLA…
SARS coronavirus HSZ2-A	AY394983.1	Civet SARS CoV SZ16 2003 AY304488.1	SNPKTPKYKFVRIQPGQTFSVLACYNGSPSGVYQCAMRPNHTIKGSFLNGSCGSVGFNIDYDCVSFCYMHHMELPTGVHAGTDLEGKFYGPFVDRQTAQAAGTDTTITLNVLAWLYAAVINGDRWFLNRFTTTLNDFNLVAMKYNYEPLTQDHVDILGPLSAQTGIAVLDMCAALKELLQNGMNGRTILGSTILEDEFTPFDVVRQCSGVTFQGKFKKIVKGTHHWMLLTFLTSLLILVQSTQWSLFFFVYENAFLPFTLGIMAIAACAMLLVKHKHAFLCLFLLPSLATVAYFNMVYMPASWVMRIMTWLELADTSLSGYRLKDCVMYASALVLLILMTARTVYDDAARRVWTLMNVITLVYKVYYGNALDQAISMWALVISVTSNYSGVVTTIMFLA…
SARS coronavirus HSZ-A	AY394984.1	Civet SARS CoV SZ16 2003 AY304488.1	SNPKTPKYKFVRIQPGQTFSVLACYNGSPSGVYQCAMRPNHTIKGSFLNGSCGSVGFNIDYDCVSFCYMHHMELPTGVHAGTDLEGKFYGPFVDRQTAQAAGTDTTITLNVLAWLYAAVINGDRWFLNRFTTTLNDFNLVAMKYNYEPLTQDHVDILGPLSAQTGIAVLDMCAALKELLQNGMNGRTILGSTILEDEFTPFDVVRQCSGVTFQGKFKKIVKGTHHWMLLTFLTSLLILVQSTQWSLFFFVYENAFLPFTLGIMAIAACAMLLVKHKHAFLCLFLLPSLATVAYFNMVYMPASWVMRIMTWLELADTSLSGYRLKDCVMYASALVLLILMTARTVYDDAARRVWTLMNVITLVYKVYYGNALDQAISMWALVISVTSNYSGVVTTIMFLA…
SARS coronavirus HSZ-Bb	AY394985.1	Civet SARS CoV SZ16 2003 AY304488.1	SNPKTPKYKFVRIQPGQTFSVLACYNGSPSGVYQCAMRPNHTIKGSFLNGSCGSVGFNIDYDCVSFCYMHHMELPTGVHAGTDLEGKFYGPFVDRQTAQAAGTDTTITLNVLAWLYAAVINGDRWFLNRFTTTLNDFNLVAMKYNYEPLTQDHVDILGPLSAQTGIAVLDMCAALKELLQNGMNGRTILGSTILEDEFTPFDVVRQCSGVTFQGKFKKIVKGTHHWMLLTFLTSLLILVQSTQWSLFFFVYENAFLPFTLGIMAIAACAMLLVKHKHAFLCLFLLPSLATVAYFNMVYMPASWVMRIMTWLELADTSLSGYRLKDCVMYASALVLLILMTARTVYDDAARRVWTLMNVITLVYKVYYGNALDQAISMWALVISVTSNYSGVVTTIMFLA…
SARS coronavirus HSZ-Cb	AY394986.1	Civet SARS CoV SZ16 2003 AY304488.1	SNPKTPKYKFVRIQPGQTFSVLACYNGSPSGVYQCAMRPNHTIKGSFLNGSCGSVGFNIDYDCVSFCYMHHMELPTGVHAGTDLEGKFYGPFVDRQTAQAAGTDTTITLNVLAWLYAAVINGDRWFLNRFTTTLNDFNLVAMKYNYEPLTQDHVDILGPLSAQTGIAVLDMCAALKELLQNGMNGRTILGSTILEDEFTPFDVVRQCSGVTFQGKFKKIVKGTHHWMLLTFLTSLLILVQSTQWSLFFFVYENAFLPFTLGIMAIAACAMLLVKHKHAFLCLFLLPSLATVAYFNMVYMPASWVMRIMTWLELADTSLSGYRLKDCVMYASALVLLILMTARTVYDDAARRVWTLMNVITLVYKVYYGNALDQAISMWALVISVTSNYSGVVTTIMFLA…
SARS coronavirus HZS2-Fb	AY394987.1	Civet SARS CoV SZ16 2003 AY304488.1	SNPKTPKYKFVRIQPGQTFSVLACYNGSPSGVYQCAMRPNHTIKGSFLNGSCGSVGFNIDYDCVSFCYMHHMELPTGVHAGTDLEGKFYGPFVDRQTAQAAGTDTTITLNVLAWLYAAVINGDRWFLNRFTTTLNDFNLVAMKYNYEPLTQDHVDILGPLSAQTGIAVLDMCAALKELLQNGMNGRTILGSTILEDEFTPFDVVRQCSGVTFQGKFKKIVKGTHHWMLLTFLTSLLILVQSTQWSLFFFVYENAFLPFTLGIMAIAACAMLLVKHKHAFLCLFLLPSLATVAYFNMVYMPASWVMRIMTWLELADTSLSGYRLKDCVMYASALVLLILMTARTVYDDAARRVWTLMNVITLVYKVYYGNALDQAISMWALVISVTSNYSGVVTTIMFLA…
SARS coronavirus HZS2-D	AY394989.1	Civet SARS CoV SZ16 2003 AY304488.1	SNPKTPKYKFVRIQPGQTFSVLACYNGSPSGVYQCAMRPNHTIKGSFLNGSCGSVGFNIDYDCVSFCYMHHMELPTGVHAGTDLEGKFYGPFVDRQTAQAAGTDTTITLNVLAWLYAAVINGDRWFLNRFTTTLNDFNLVAMKYNYEPLTQDHVDILGPLSAQTGIAVLDMCAALKELLQNGMNGRTILGSTILEDEFTPFDVVRQCSGVTFQGKFKKIVKGTHHWMLLTFLTSLLILVQSTQWSLFFFVYENAFLPFTLGIMAIAACAMLLVKHKHAFLCLFLLPSLATVAYFNMVYMPASWVMRIMTWLELADTSLSGYRLKDCVMYASALVLLILMTARTVYDDAARRVWTLMNVITLVYKVYYGNALDQAISMWALVISVTSNYSGVVTTIMFLA…
SARS coronavirus HZS2-E	AY394990.1	Civet SARS CoV SZ16 2003 AY304488.1	SNPKTPKYKFVRIQPGQTFSVLACYNGSPSGVYQCAMRPNHTIKGSFLNGSCGSVGFNIDYDCVSFCYMHHMELPTGVHAGTDLEGKFYGPFVDRQTAQAAGTDTTITLNVLAWLYAAVINGDRWFLNRFTTTLNDFNLVAMKYNYEPLTQDHVDILGPLSAQTGIAVLDMCAALKELLQNGMNGRTILGSTILEDEFTPFDVVRQCSGVTFQGKFKKIVKGTHHWMLLTFLTSLLILVQSTQWSLFFFVYENAFLPFTLGIMAIAACAMLLVKHKHAFLCLFLLPSLATVAYFNMVYMPASWVMRIMTWLELADTSLSGYRLKDCVMYASALVLLILMTARTVYDDAARRVWTLMNVITLVYKVYYGNALDQAISMWALVISVTSNYSGVVTTIMFLA…
SARS coronavirus HZS2-Fc	AY394991.1	Civet SARS CoV SZ16 2003 AY304488.1	SNPKTPKYKFVRIQPGQTFSVLACYNGSPSGVYQCAMRPNHTIKGSFLNGSCGSVGFNIDYDCVSFCYMHHMELPTGVHAGTDLEGKFYGPFVDRQTAQAAGTDTTITLNVLAWLYAAVINGDRWFLNRFTTTLNDFNLVAMKYNYEPLTQDHVDILGPLSAQTGIAVLDMCAALKELLQNGMNGRTILGSTILEDEFTPFDVVRQCSGVTFQGKFKKIVKGTHHWMLLTFLTSLLILVQSTQWSLFFFVYENAFLPFTLGIMAIAACAMLLVKHKHAFLCLFLLPSLATVAYFNMVYMPASWVMRIMTWLELADTSLSGYRLKDCVMYASALVLLILMTARTVYDDAARRVWTLMNVITLVYKVYYGNALDQAISMWALVISVTSNYSGVVTTIMFLA…
SARS coronavirus HZS2-C	AY394992.1	Civet SARS CoV SZ16 2003 AY304488.1	SNPKTPKYKFVRIQPGQTFSVLACYNGSPSGVYQCAMRPNHTIKGSFLNGSCGSVGFNIDYDCVSFCYMHHMELPTGVHAGTDLEGKFYGPFVDRQTAQAAGTDTTITLNVLAWLYAAVINGDRWFLNRFTTTLNDFNLVAMKYNYEPLTQDHVDILGPLSAQTGIAVLDMCAALKELLQNGMNGRTILGSTILEDEFTPFDVVRQCSGVTFQGKFKKIVKGTHHWMLLTFLTSLLILVQSTQWSLFFFVYENAFLPFTLGIMAIAACAMLLVKHKHAFLCLFLLPSLATVAYFNMVYMPASWVMRIMTWLELADTSLSGYRLKDCVMYASALVLLILMTARTVYDDAARRVWTLMNVITLVYKVYYGNALDQAISMWALVISVTSNYSGVVTTIMFLA…
SARS coronavirus HGZ8L2	AY394993.1	Civet SARS CoV SZ16 2003 AY304488.1	SNPKTPKYKFVRIQPGQTFSVLACYNGSPSGVYQCAMRPNHTIKGSFLNGSCGSVGFNIDYDCVSFCYMHHMELPTGVHAGTDLEGKFYGPFVDRQTAQAAGTDTTITLNVLAWLYAAVINGDRWFLNRFTTTLNDFNLVAMKYNYEPLTQDHVDILGPLSAQTGIAVLDMCAALKELLQNGMNGRTILGSTILEDEFTPFDVVRQCSGVTFQGKFKKIVKGTHHWMLLTFLTSLLILVQSTQWSLFFFVYENAFLPFTLGIMAIAACAMLLVKHKHAFLCLFLLPSLATVAYFNMVYMPASWVMRIMTWLELADTSLSGYRLKDCVMYASALVLLILMTARTVYDDAARRVWTLMNVITLVYKVYYGNALDQAISMWALVISVTSNYSGVVTTIMFLA…
SARS coronavirus HSZ-Bc	AY394994.1	Civet SARS CoV SZ16 2003 AY304488.1	SNPKTPKYKFVRIQPGQTFSVLACYNGSPSGVYQCAMRPNHTIKGSFLNGSCGSVGFNIDYDCVSFCYMHHMELPTGVHAGTDLEGKFYGPFVDRQTAQAAGTDTTITLNVLAWLYAAVINGDRWFLNRFTTTLNDFNLVAMKYNYEPLTQDHVDILGPLSAQTGIAVLDMCAALKELLQNGMNGRTILGSTILEDEFTPFDVVRQCSGVTFQGKFKKIVKGTHHWMLLTFLTSLLILVQSTQWSLFFFVYENAFLPFTLGIMAIAACAMLLVKHKHAFLCLFLLPSLATVAYFNMVYMPASWVMRIMTWLELADTSLSGYRLKDCVMYASALVLLILMTARTVYDDAARRVWTLMNVITLVYKVYYGNALDQAISMWALVISVTSNYSGVVTTIMFLA…
SARS coronavirus HSZ-Cc	AY394995.1	Civet SARS CoV SZ16 2003 AY304488.1	SNPKTPKYKFVRIQPGQTFSVLACYNGSPSGVYQCAMRPNHTIKGSFLNGSCGSVGFNIDYDCVSFCYMHHMELPTGVHAGTDLEGKFYGPFVDRQTAQAAGTDTTITLNVLAWLYAAVINGDRWFLNRFTTTLNDFNLVAMKYNYEPLTQDHVDILGPLSAQTGIAVLDMCAALKELLQNGMNGRTILGSTILEDEFTPFDVVRQCSGVTFQGKFKKIVKGTHHWMLLTFLTSLLILVQSTQWSLFFFVYENAFLPFTLGIMAIAACAMLLVKHKHAFLCLFLLPSLATVAYFNMVYMPASWVMRIMTWLELADTSLSGYRLKDCVMYASALVLLILMTARTVYDDAARRVWTLMNVITLVYKVYYGNALDQAISMWALVISVTSNYSGVVTTIMFLA…
SARS coronavirus ZS-B	AY394996.1	Civet SARS CoV SZ16 2003 AY304488.1	SNPKTPKYKFVRIQPGQTFSVLACYNGSPSGVYQCAMRPNHTIKGSFLNGSCGSVGFNIDYDCVSFCYMHHMELPTGVHAGTDLEGKFYGPFVDRQTAQAAGTDTTITLNVLAWLYAAVINGDRWFLNRFTTTLNDFNLVAMKYNYEPLTQDHVDILGPLSAQTGIAVLDMCAALKELLQNGMNGRTILGSTILEDEFTPFDVVRQCSGVTFQGKFKKIVKGTHHWMLLTFLTSLLILVQSTQWSLFFFVYENAFLPFTLGIMAIAACAMLLVKHKHAFLCLFLLPSLATVAYFNMVYMPASWVMRIMTWLELADTSLSGYRLKDCVMYASALVLLILMTARTVYDDAARRVWTLMNVITLVYKVYYGNALDQAISMWALVISVTSNYSGVVTTIMFLA…
SARS coronavirus ZS-A	AY394997.1	Civet SARS CoV SZ16 2003 AY304488.1	SNPKTPKYKFVRIQPGQTFSVLACYNGSPSGVYQCAMRPNHTIKGSFLNGSCGSVGFNIDYDCVSFCYMHHMELPTGVHAGTDLEGKFYGPFVDRQTAQAAGTDTTITLNVLAWLYAAVINGDRWFLNRFTTTLNDFNLVAMKYNYEPLTQDHVDILGPLSAQTGIAVLDMCAALKELLQNGMNGRTILGSTILEDEFTPFDVVRQCSGVTFQGKFKKIVKGTHHWMLLTFLTSLLILVQSTQWSLFFFVYENAFLPFTLGIMAIAACAMLLVKHKHAFLCLFLLPSLATVAYFNMVYMPASWVMRIMTWLELADTSLSGYRLKDCVMYASALVLLILMTARTVYDDAARRVWTLMNVITLVYKVYYGNALDQAISMWALVISVTSNYSGVVTTIMFLA…
SARS coronavirus LC1	AY394998.1	Civet SARS CoV SZ16 2003 AY304488.1	SNPKTPKYKFVRIQPGQTFSVLACYNGSPSGVYQCAMRPNHTIKGSFLNGSCGSVGFNIDYDCVSFCYMHHMELPTGVHAGTDLEGKFYGPFVDRQTAQAAGTDTTITLNVLAWLYAAVINGDRWFLNRFTTTLNDFNLVAMKYNYEPLTQDHVDILGPLSAQTGIAVLDMCAALKELLQNGMNGRTILGSTILEDEFTPFDVVRQCSGVTFQGKFKKIVKGTHHWMLLTFLTSLLILVQSTQWSLFFFVYENAFLPFTLGIMAIAACAMLLVKHKHAFLCLFLLPSLATVAYFNMVYMPASWVMRIMTWLELADTSLSGYRLKDCVMYASALVLLILMTARTVYDDAARRVWTLMNVITLVYKVYYGNALDQAISMWALVISVTSNYSGVVTTIMFLA…
SARS coronavirus LC2	AY394999.1	Civet SARS CoV SZ16 2003 AY304488.1	SNPKTPKYKFVRIQPGQTFSVLACYNGSPSGVYQCAMRPNHTIKGSFLNGSCGSVGFNIDYDCVSFCYMHHMELPTGVHAGTDLEGKFYGPFVDRQTAQAAGTDTTITLNVLAWLYAAVINGDRWFLNRFTTTLNDFNLVAMKYNYEPLTQDHVDILGPLSAQTGIAVLDMCAALKELLQNGMNGRTILGSTILEDEFTPFDVVRQCSGVTFQGKFKKIVKGTHHWMLLTFLTSLLILVQSTQWSLFFFVYENAFLPFTLGIMAIAACAMLLVKHKHAFLCLFLLPSLATVAYFNMVYMPASWVMRIMTWLELADTSLSGYRLKDCVMYASALVLLILMTARTVYDDAARRVWTLMNVITLVYKVYYGNALDQAISMWALVISVTSNYSGVVTTIMFLA…
SARS coronavirus LC3	AY395000.1	Civet SARS CoV SZ16 2003 AY304488.1	SNPKTPKYKFVRIQPGQTFSVLACYNGSPSGVYQCAMRPNHTIKGSFLNGSCGSVGFNIDYDCVSFCYMHHMELPTGVHAGTDLEGKFYGPFVDRQTAQAAGTDTTITLNVLAWLYAAVINGDRWFLNRFTTTLNDFNLVAMKYNYEPLTQDHVDILGPLSAQTGIAVLDMCAALKELLQNGMNGRTILGSTILEDEFTPFDVVRQCSGVTFQGKFKKIVKGTHHWMLLTFLTSLLILVQSTQWSLFFFVYENAFLPFTLGIMAIAACAMLLVKHKHAFLCLFLLPSLATVAYFNMVYMPASWVMRIMTWLELADTSLSGYRLKDCVMYASALVLLILMTARTVYDDAARRVWTLMNVITLVYKVYYGNALDQAISMWALVISVTSNYSGVVTTIMFLA…
SARS coronavirus LC4	AY395001.1	Civet SARS CoV SZ16 2003 AY304488.1	SNPKTPKYKFVRIQPGQTFSVLACYNGSPSGVYQCAMRPNHTIKGSFLNGSCGSVGFNIDYDCVSFCYMHHMELPTGVHAGTDLEGKFYGPFVDRQTAQAAGTDTTITLNVLAWLYAAVINGDRWFLNRFTTTLNDFNLVAMKYNYEPLTQDHVDILGPLSAQTGIAVLDMCAALKELLQNGMNGRTILGSTILEDEFTPFDVVRQCSGVTFQGKFKKIVKGTHHWMLLTFLTSLLILVQSTQWSLFFFVYENAFLPFTLGIMAIAACAMLLVKHKHAFLCLFLLPSLATVAYFNMVYMPASWVMRIMTWLELADTSLSGYRLKDCVMYASALVLLILMTARTVYDDAARRVWTLMNVITLVYKVYYGNALDQAISMWALVISVTSNYSGVVTTIMFLA…
SARS coronavirus LC5	AY395002.1	Civet SARS CoV SZ16 2003 AY304488.1	SNPKTPKYKFVRIQPGQTFSVLACYNGSPSGVYQCAMRPNHTIKGSFLNGSCGSVGFNIDYDCVSFCYMHHMELPTGVHAGTDLEGKFYGPFVDRQTAQAAGTDTTITLNVLAWLYAAVINGDRWFLNRFTTTLNDFNLVAMKYNYEPLTQDHVDILGPLSAQTGIAVLDMCAALKELLQNGMNGRTILGSTILEDEFTPFDVVRQCSGVTFQGKFKKIVKGTHHWMLLTFLTSLLILVQSTQWSLFFFVYENAFLPFTLGIMAIAACAMLLVKHKHAFLCLFLLPSLATVAYFNMVYMPASWVMRIMTWLELADTSLSGYRLKDCVMYASALVLLILMTARTVYDDAARRVWTLMNVITLVYKVYYGNALDQAISMWALVISVTSNYSGVVTTIMFLA…
SARS coronavirus ZS-C	AY395003.1	Civet SARS CoV SZ16 2003 AY304488.1	SNPKTPKYKFVRIQPGQTFSVLACYNGSPSGVYQCAMRPNHTIKGSFLNGSCGSVGFNIDYDCVSFCYMHHMELPTGVHAGTDLEGKFYGPFVDRQTAQAAGTDTTITLNVLAWLYAAVINGDRWFLNRFTTTLNDFNLVAMKYNYEPLTQDHVDILGPLSAQTGIAVLDMCAALKELLQNGMNGRTILGSTILEDEFTPFDVVRQCSGVTFQGKFKKIVKGTHHWMLLTFLTSLLILVQSTQWSLFFFVYENAFLPFTLGIMAIAACAMLLVKHKHAFLCLFLLPSLATVAYFNMVYMPASWVMRIMTWLELADTSLSGYRLKDCVMYASALVLLILMTARTVYDDAARRVWTLMNVITLVYKVYYGNALDQAISMWALVISVTSNYSGVVTTIMFLA…
SARS coronavirus HZS2-Bb	AY395004.1	Civet SARS CoV SZ16 2003 AY304488.1	SNPKTPKYKFVRIQPGQTFSVLACYNGSPSGVYQCAMRPNHTIKGSFLNGSCGSVGFNIDYDCVSFCYMHHMELPTGVHAGTDLEGKFYGPFVDRQTAQAAGTDTTITLNVLAWLYAAVINGDRWFLNRFTTTLNDFNLVAMKYNYEPLTQDHVDILGPLSAQTGIAVLDMCAALKELLQNGMNGRTILGSTILEDEFTPFDVVRQCSGVTFQGKFKKIVKGTHHWMLLTFLTSLLILVQSTQWSLFFFVYENAFLPFTLGIMAIAACAMLLVKHKHAFLCLFLLPSLATVAYFNMVYMPASWVMRIMTWLELADTSLSGYRLKDCVMYASALVLLILMTARTVYDDAARRVWTLMNVITLVYKVYYGNALDQAISMWALVISVTSNYSGVVTTIMFLA…
SARS coronavirus AS	AY427439.1	Civet SARS CoV SZ16 2003 AY304488.1	SNPKTPKYKFVRIQPGQTFSVLACYNGSPSGVYQCAMRPNHTIKGSFLNGSCGSVGFNIDYDCVSFCYMHHMELPTGVHAGTDLEGKFYGPFVDRQTAQAAGTDTTITLNVLAWLYAAVINGDRWFLNRFTTTLNDFNLVAMKYNYEPLTQDHVDILGPLSAQTGIAVLDMCAALKELLQNGMNGRTILGSTILEDEFTPFDVVRQCSGVTFQGKFKKIVKGTHHWMLLTFLTSLLILVQSTQWSLFFFVYENAFLPFTLGIMAIAACAMLLVKHKHAFLCLFLLPSLATVAYFNMVYMPASWVMRIMTWLELADTSLSGYRLKDCVMYASALVLLILMTARTVYDDAARRVWTLMNVITLVYKVYYGNALDQAISMWALVISVTSNYSGVVTTIMFLA…
SARS coronavirus SoD	AY461660.1	Civet SARS CoV SZ16 2003 AY304488.1	SNPKTPKYKFVRIQPGQTFSVLACYNGSPSGVYQCAMRPNHTIKGSFLNGSCGSVGFNIDYDCVSFCYMHHMELPTGVHAGTDLEGKFYGPFVDRQTAQAAGTDTTITLNVLAWLYAAVINGDRWFLNRFTTTLNDFNLVAMKYNYEPLTQDHVDILGPLSAQTGIAVLDMCAALKELLQNGMNGRTILGSTILEDEFTPFDVVRQCSGVTFQGKFKKIVKGTHHWMLLTFLTSLLILVQSTQWSLFFFVYENAFLPFTLGIMAIAACAMLLVKHKHAFLCLFLLPSLATVAYFNMVYMPASWVMRIMTWLELADTSLSGYRLKDCVMYASALVLLILMTARTVYDDAARRVWTLMNVITLVYKVYYGNALDQAISMWALVISVTSNYSGVVTTIMFLA…
SARS coronavirus ShanghaiQXC1	AY463059.1	SARS coronavirus ShanghaiQXC1 AY463059.1	SNPKTPKYKFVRIQPGQTFSVLACYNGSPSGVYQCAMRPNHTIKGSFLNGSCGSVGFNIDYDCVSFCYMHHMELPTGVHAGTDLEGKFYGPFVDRQTAQAAGTDTTITLNVLAWLYAAVINGDRWFLNRFTTTLNDFNLVAMKYNYEPLTQDHVDILGPLSAQTGIAVLDMCAALKELLQNGMNGRTILGSTILEDEFTPFDVVRQCSGVTFQGKFKKIVKGTHHWMLLTFLTSLLILVQSTQWSLFFFVYENAFLPFTLGIMAIAACAMLLVKHKHAFLCLFLLPSLATVAYFNMVYMPASWVMRIMTWLELADTSLSGYRLKDCVMYASALVLLILMTARTVYDDAARRVWTLMNVITLVYKVYYGNALDQAISMWALVISATSNYSGVVTTIMFLA…
SARS coronavirus ShanghaiQXC2	AY463060.1	SARS coronavirus ShanghaiQXC1 AY463059.1	SNPKTPKYKFVRIQPGQTFSVLACYNGSPSGVYQCAMRPNHTIKGSFLNGSCGSVGFNIDYDCVSFCYMHHMELPTGVHAGTDLEGKFYGPFVDRQTAQAAGTDTTITLNVLAWLYAAVINGDRWFLNRFTTTLNDFNLVAMKYNYEPLTQDHVDILGPLSAQTGIAVLDMCAALKELLQNGMNGRTILGSTILEDEFTPFDVVRQCSGVTFQGKFKKIVKGTHHWMLLTFLTSLLILVQSTQWSLFFFVYENAFLPFTLGIMAIAACAMLLVKHKHAFLCLFLLPSLATVAYFNMVYMPASWVMRIMTWLELADTSLSGYRLKDCVMYASALVLLILMTARTVYDDAARRVWTLMNVITLVYKVYYGNALDQAISMWALVISATSNYSGVVTTIMFLA…
SARS coronavirus Sino1-11	AY485277.1	Civet SARS CoV SZ16 2003 AY304488.1	SNPKTPKYKFVRIQPGQTFSVLACYNGSPSGVYQCAMRPNHTIKGSFLNGSCGSVGFNIDYDCVSFCYMHHMELPTGVHAGTDLEGKFYGPFVDRQTAQAAGTDTTITLNVLAWLYAAVINGDRWFLNRFTTTLNDFNLVAMKYNYEPLTQDHVDILGPLSAQTGIAVLDMCAALKELLQNGMNGRTILGSTILEDEFTPFDVVRQCSGVTFQGKFKKIVKGTHHWMLLTFLTSLLILVQSTQWSLFFFVYENAFLPFTLGIMAIAACAMLLVKHKHAFLCLFLLPSLATVAYFNMVYMPASWVMRIMTWLELADTSLSGYRLKDCVMYASALVLLILMTARTVYDDAARRVWTLMNVITLVYKVYYGNALDQAISMWALVISVTSNYSGVVTTIMFLA…
SARS coronavirus Sino3-11	AY485278.1	Civet SARS CoV SZ16 2003 AY304488.1	SNPKTPKYKFVRIQPGQTFSVLACYNGSPSGVYQCAMRPNHTIKGSFLNGSCGSVGFNIDYDCVSFCYMHHMELPTGVHAGTDLEGKFYGPFVDRQTAQAAGTDTTITLNVLAWLYAAVINGDRWFLNRFTTTLNDFNLVAMKYNYEPLTQDHVDILGPLSAQTGIAVLDMCAALKELLQNGMNGRTILGSTILEDEFTPFDVVRQCSGVTFQGKFKKIVKGTHHWMLLTFLTSLLILVQSTQWSLFFFVYENAFLPFTLGIMAIAACAMLLVKHKHAFLCLFLLPSLATVAYFNMVYMPASWVMRIMTWLELADTSLSGYRLKDCVMYASALVLLILMTARTVYDDAARRVWTLMNVITLVYKVYYGNALDQAISMWALVISVTSNYSGVVTTIMFLA…
SARS coronavirus TW10	AY502923.1	Civet SARS CoV SZ16 2003 AY304488.1	SNPKTPKYKFVRIQPGQTFSVLACYNGSPSGVYQCAMRPNHTIKGSFLNGSCGSVGFNIDYDCVSFCYMHHMELPTGVHAGTDLEGKFYGPFVDRQTAQAAGTDTTITLNVLAWLYAAVINGDRWFLNRFTTTLNDFNLVAMKYNYEPLTQDHVDILGPLSAQTGIAVLDMCAALKELLQNGMNGRTILGSTILEDEFTPFDVVRQCSGVTFQGKFKKIVKGTHHWMLLTFLTSLLILVQSTQWSLFFFVYENAFLPFTLGIMAIAACAMLLVKHKHAFLCLFLLPSLATVAYFNMVYMPASWVMRIMTWLELADTSLSGYRLKDCVMYASALVLLILMTARTVYDDAARRVWTLMNVITLVYKVYYGNALDQAISMWALVISVTSNYSGVVTTIMFLA…
SARS coronavirus TW11	AY502924.1	Civet SARS CoV SZ16 2003 AY304488.1	SNPKTPKYKFVRIQPGQTFSVLACYNGSPSGVYQCAMRPNHTIKGSFLNGSCGSVGFNIDYDCVSFCYMHHMELPTGVHAGTDLEGKFYGPFVDRQTAQAAGTDTTITLNVLAWLYAAVINGDRWFLNRFTTTLNDFNLVAMKYNYEPLTQDHVDILGPLSAQTGIAVLDMCAALKELLQNGMNGRTILGSTILEDEFTPFDVVRQCSGVTFQGKFKKIVKGTHHWMLLTFLTSLLILVQSTQWSLFFFVYENAFLPFTLGIMAIAACAMLLVKHKHAFLCLFLLPSLATVAYFNMVYMPASWVMRIMTWLELADTSLSGYRLKDCVMYASALVLLILMTARTVYDDAARRVWTLMNVITLVYKVYYGNALDQAISMWALVISVTSNYSGVVTTIMFLA…
SARS coronavirus TW2	AY502925.1	Civet SARS CoV SZ16 2003 AY304488.1	SNPKTPKYKFVRIQPGQTFSVLACYNGSPSGVYQCAMRPNHTIKGSFLNGSCGSVGFNIDYDCVSFCYMHHMELPTGVHAGTDLEGKFYGPFVDRQTAQAAGTDTTITLNVLAWLYAAVINGDRWFLNRFTTTLNDFNLVAMKYNYEPLTQDHVDILGPLSAQTGIAVLDMCAALKELLQNGMNGRTILGSTILEDEFTPFDVVRQCSGVTFQGKFKKIVKGTHHWMLLTFLTSLLILVQSTQWSLFFFVYENAFLPFTLGIMAIAACAMLLVKHKHAFLCLFLLPSLATVAYFNMVYMPASWVMRIMTWLELADTSLSGYRLKDCVMYASALVLLILMTARTVYDDAARRVWTLMNVITLVYKVYYGNALDQAISMWALVISVTSNYSGVVTTIMFLA…
SARS coronavirus TW3	AY502926.1	Civet SARS CoV SZ16 2003 AY304488.1	SNPKTPKYKFVRIQPGQTFSVLACYNGSPSGVYQCAMRPNHTIKGSFLNGSCGSVGFNIDYDCVSFCYMHHMELPTGVHAGTDLEGKFYGPFVDRQTAQAAGTDTTITLNVLAWLYAAVINGDRWFLNRFTTTLNDFNLVAMKYNYEPLTQDHVDILGPLSAQTGIAVLDMCAALKELLQNGMNGRTILGSTILEDEFTPFDVVRQCSGVTFQGKFKKIVKGTHHWMLLTFLTSLLILVQSTQWSLFFFVYENAFLPFTLGIMAIAACAMLLVKHKHAFLCLFLLPSLATVAYFNMVYMPASWVMRIMTWLELADTSLSGYRLKDCVMYASALVLLILMTARTVYDDAARRVWTLMNVITLVYKVYYGNALDQAISMWALVISVTSNYSGVVTTIMFLA…
SARS coronavirus TW4	AY502927.1	Civet SARS CoV SZ16 2003 AY304488.1	SNPKTPKYKFVRIQPGQTFSVLACYNGSPSGVYQCAMRPNHTIKGSFLNGSCGSVGFNIDYDCVSFCYMHHMELPTGVHAGTDLEGKFYGPFVDRQTAQAAGTDTTITLNVLAWLYAAVINGDRWFLNRFTTTLNDFNLVAMKYNYEPLTQDHVDILGPLSAQTGIAVLDMCAALKELLQNGMNGRTILGSTILEDEFTPFDVVRQCSGVTFQGKFKKIVKGTHHWMLLTFLTSLLILVQSTQWSLFFFVYENAFLPFTLGIMAIAACAMLLVKHKHAFLCLFLLPSLATVAYFNMVYMPASWVMRIMTWLELADTSLSGYRLKDCVMYASALVLLILMTARTVYDDAARRVWTLMNVITLVYKVYYGNALDQAISMWALVISVTSNYSGVVTTIMFLA…
SARS coronavirus TW5	AY502928.1	Civet SARS CoV SZ16 2003 AY304488.1	SNPKTPKYKFVRIQPGQTFSVLACYNGSPSGVYQCAMRPNHTIKGSFLNGSCGSVGFNIDYDCVSFCYMHHMELPTGVHAGTDLEGKFYGPFVDRQTAQAAGTDTTITLNVLAWLYAAVINGDRWFLNRFTTTLNDFNLVAMKYNYEPLTQDHVDILGPLSAQTGIAVLDMCAALKELLQNGMNGRTILGSTILEDEFTPFDVVRQCSGVTFQGKFKKIVKGTHHWMLLTFLTSLLILVQSTQWSLFFFVYENAFLPFTLGIMAIAACAMLLVKHKHAFLCLFLLPSLATVAYFNMVYMPASWVMRIMTWLELADTSLSGYRLKDCVMYASALVLLILMTARTVYDDAARRVWTLMNVITLVYKVYYGNALDQAISMWALVISVTSNYSGVVTTIMFLA…
SARS coronavirus TW6	AY502929.1	Civet SARS CoV SZ16 2003 AY304488.1	SNPKTPKYKFVRIQPGQTFSVLACYNGSPSGVYQCAMRPNHTIKGSFLNGSCGSVGFNIDYDCVSFCYMHHMELPTGVHAGTDLEGKFYGPFVDRQTAQAAGTDTTITLNVLAWLYAAVINGDRWFLNRFTTTLNDFNLVAMKYNYEPLTQDHVDILGPLSAQTGIAVLDMCAALKELLQNGMNGRTILGSTILEDEFTPFDVVRQCSGVTFQGKFKKIVKGTHHWMLLTFLTSLLILVQSTQWSLFFFVYENAFLPFTLGIMAIAACAMLLVKHKHAFLCLFLLPSLATVAYFNMVYMPASWVMRIMTWLELADTSLSGYRLKDCVMYASALVLLILMTARTVYDDAARRVWTLMNVITLVYKVYYGNALDQAISMWALVISVTSNYSGVVTTIMFLA…
SARS coronavirus TW7	AY502930.1	Civet SARS CoV SZ16 2003 AY304488.1	SNPKTPKYKFVRIQPGQTFSVLACYNGSPSGVYQCAMRPNHTIKGSFLNGSCGSVGFNIDYDCVSFCYMHHMELPTGVHAGTDLEGKFYGPFVDRQTAQAAGTDTTITLNVLAWLYAAVINGDRWFLNRFTTTLNDFNLVAMKYNYEPLTQDHVDILGPLSAQTGIAVLDMCAALKELLQNGMNGRTILGSTILEDEFTPFDVVRQCSGVTFQGKFKKIVKGTHHWMLLTFLTSLLILVQSTQWSLFFFVYENAFLPFTLGIMAIAACAMLLVKHKHAFLCLFLLPSLATVAYFNMVYMPASWVMRIMTWLELADTSLSGYRLKDCVMYASALVLLILMTARTVYDDAARRVWTLMNVITLVYKVYYGNALDQAISMWALVISVTSNYSGVVTTIMFLA…
SARS coronavirus TW8	AY502931.1	Civet SARS CoV SZ16 2003 AY304488.1	SNPKTPKYKFVRIQPGQTFSVLACYNGSPSGVYQCAMRPNHTIKGSFLNGSCGSVGFNIDYDCVSFCYMHHMELPTGVHAGTDLEGKFYGPFVDRQTAQAAGTDTTITLNVLAWLYAAVINGDRWFLNRFTTTLNDFNLVAMKYNYEPLTQDHVDILGPLSAQTGIAVLDMCAALKELLQNGMNGRTILGSTILEDEFTPFDVVRQCSGVTFQGKFKKIVKGTHHWMLLTFLTSLLILVQSTQWSLFFFVYENAFLPFTLGIMAIAACAMLLVKHKHAFLCLFLLPSLATVAYFNMVYMPASWVMRIMTWLELADTSLSGYRLKDCVMYASALVLLILMTARTVYDDAARRVWTLMNVITLVYKVYYGNALDQAISMWALVISVTSNYSGVVTTIMFLA…
SARS coronavirus TW9	AY502932.1	Civet SARS CoV SZ16 2003 AY304488.1	SNPKTPKYKFVRIQPGQTFSVLACYNGSPSGVYQCAMRPNHTIKGSFLNGSCGSVGFNIDYDCVSFCYMHHMELPTGVHAGTDLEGKFYGPFVDRQTAQAAGTDTTITLNVLAWLYAAVINGDRWFLNRFTTTLNDFNLVAMKYNYEPLTQDHVDILGPLSAQTGIAVLDMCAALKELLQNGMNGRTILGSTILEDEFTPFDVVRQCSGVTFQGKFKKIVKGTHHWMLLTFLTSLLILVQSTQWSLFFFVYENAFLPFTLGIMAIAACAMLLVKHKHAFLCLFLLPSLATVAYFNMVYMPASWVMRIMTWLELADTSLSGYRLKDCVMYASALVLLILMTARTVYDDAARRVWTLMNVITLVYKVYYGNALDQAISMWALVISVTSNYSGVVTTIMFLA…
SARS coronavirus NS-1	AY508724.1	SARS coronavirus BJ04 AY279354.2	SNPKTPKYKFVRIQPGQTFSVLACYNGSPSGVYQCAMRPNHTIKGSFLNGSCGSVGFNIDYDCVSFCYMHHMELPTGVHAGTDLEGKFYGPFVDRQTAQAAGTDTTITLNVLAWLYAAVINGDRWFLNRFTTTLNDFNLVAMKYNYEPLTQDHVEILGPLSAQTGIAVLDMCAALKELLQNGMNGRTILGSTILEDEFTPFDVVRQCSGVTFQGKFKKIVKGTHHWMLLTFLTSLLILVQSTQWSLFFFVYENAFLPFTLGIMAIAACAMLLVKHKHAFLCLFLLPSLATVAYFNMVYMPASWVMRIMTWLELADTSLSGYRLKDCVMYASALVLLILMTARTVYDDAARRVWTLMNVITLVYKVYYGNALDQAISMWALVISVTSNYSGVVTTIMFLA…
SARS coronavirus HC/SZ/61/03	AY515512.1	SARS coronavirus civet020 AY572038.1	SNPKTPKYKFVRIQPGQTFSVLACYNGSPSGVYQCAMRPNHTIKGSFLNGSCGSVGFNIDYDCVSFCYMHHMELPTGVHAGTDLEGKFYGPFVDRQTAQAAGTDTTITLNVLAWLYAAVINGDRWFLNRFTTTLNDFNLVAMKYNYEPLTQDHVDILGPLSAQTGIAVLDMCAALKELLQNGMNGRTILGSTILEDEFTPFDVVRQCSGVTFQGKFKKIVKGTHHWMLLTFLTSLLILVQSTQWSLFFFVYENAFLPFTLGIMAIAACAMLLVKHKHAFLCLFLLPSLATVAYFNMVYMPASWVMRIMTWLELADTSLSGYRLKDCVMYASALVLLILMTARTVYDDAARRVWTLMNVITLVYKVYYGNALDQAISMWALVISVTSNYSGVVTTIMFLA…
Human group 1 coronavirus associated with pneumonia	AY518894.1	Human group 1 coronavirus associated with pneumonia AY518894.1	SNVHTPKHVFKTLKPGASFNILACYEGIASGVFGVNLRTNFTIKGSFINGACGSPGYNVRNDGTVEFCYLHQIELGSGAHVGSDFTGSVYGNFDDQPSLQVESANLMLSDNVVAFLYAALLNGCRWWLRSTRVNVDGFNEWAMANGYTIVSSVECYSILAAKTGVSVEQLLASIQHLHEGFGGKNILGYSSLCDEFTLAEVVKQMYGVNLQSGKVIFGLKTMFLFSVFFTMFWAELFIYTNTIWINPVILTPIFCLLLFLSLVLTMFLKHKFLFLQVFLLPTVIATALYNCVLDYYIVKFLADHFNYNVSVLQMDVQGLVNVLVCLFVVFLHTWRFSKERFTHWFTYVCSLIAVAYTYFYSGDFLSLLVMFLCAISSDWYIGAIVFRLSRLIIFFSPES…
SARS coronavirus Sin842	AY559081.1	Civet SARS CoV SZ16 2003 AY304488.1	SNPKTPKYKFVRIQPGQTFSVLACYNGSPSGVYQCAMRPNHTIKGSFLNGSCGSVGFNIDYDCVSFCYMHHMELPTGVHAGTDLEGKFYGPFVDRQTAQAAGTDTTITLNVLAWLYAAVINGDRWFLNRFTTTLNDFNLVAMKYNYEPLTQDHVDILGPLSAQTGIAVLDMCAALKELLQNGMNGRTILGSTILEDEFTPFDVVRQCSGVTFQGKFKKIVKGTHHWMLLTFLTSLLILVQSTQWSLFFFVYENAFLPFTLGIMAIAACAMLLVKHKHAFLCLFLLPSLATVAYFNMVYMPASWVMRIMTWLELADTSLSGYRLKDCVMYASALVLLILMTARTVYDDAARRVWTLMNVITLVYKVYYGNALDQAISMWALVISVTSNYSGVVTTIMFLA…
SARS coronavirus Sin852	AY559082.1	Civet SARS CoV SZ16 2003 AY304488.1	SNPKTPKYKFVRIQPGQTFSVLACYNGSPSGVYQCAMRPNHTIKGSFLNGSCGSVGFNIDYDCVSFCYMHHMELPTGVHAGTDLEGKFYGPFVDRQTAQAAGTDTTITLNVLAWLYAAVINGDRWFLNRFTTTLNDFNLVAMKYNYEPLTQDHVDILGPLSAQTGIAVLDMCAALKELLQNGMNGRTILGSTILEDEFTPFDVVRQCSGVTFQGKFKKIVKGTHHWMLLTFLTSLLILVQSTQWSLFFFVYENAFLPFTLGIMAIAACAMLLVKHKHAFLCLFLLPSLATVAYFNMVYMPASWVMRIMTWLELADTSLSGYRLKDCVMYASALVLLILMTARTVYDDAARRVWTLMNVITLVYKVYYGNALDQAISMWALVISVTSNYSGVVTTIMFLA…
SARS coronavirus Sin3408	AY559083.1	Civet SARS CoV SZ16 2003 AY304488.1	SNPKTPKYKFVRIQPGQTFSVLACYNGSPSGVYQCAMRPNHTIKGSFLNGSCGSVGFNIDYDCVSFCYMHHMELPTGVHAGTDLEGKFYGPFVDRQTAQAAGTDTTITLNVLAWLYAAVINGDRWFLNRFTTTLNDFNLVAMKYNYEPLTQDHVDILGPLSAQTGIAVLDMCAALKELLQNGMNGRTILGSTILEDEFTPFDVVRQCSGVTFQGKFKKIVKGTHHWMLLTFLTSLLILVQSTQWSLFFFVYENAFLPFTLGIMAIAACAMLLVKHKHAFLCLFLLPSLATVAYFNMVYMPASWVMRIMTWLELADTSLSGYRLKDCVMYASALVLLILMTARTVYDDAARRVWTLMNVITLVYKVYYGNALDQAISMWALVISVTSNYSGVVTTIMFLA…
SARS coronavirus Sin3765V	AY559084.1	Civet SARS CoV SZ16 2003 AY304488.1	SNPKTPKYKFVRIQPGQTFSVLACYNGSPSGVYQCAMRPNHTIKGSFLNGSCGSVGFNIDYDCVSFCYMHHMELPTGVHAGTDLEGKFYGPFVDRQTAQAAGTDTTITLNVLAWLYAAVINGDRWFLNRFTTTLNDFNLVAMKYNYEPLTQDHVDILGPLSAQTGIAVLDMCAALKELLQNGMNGRTILGSTILEDEFTPFDVVRQCSGVTFQGKFKKIVKGTHHWMLLTFLTSLLILVQSTQWSLFFFVYENAFLPFTLGIMAIAACAMLLVKHKHAFLCLFLLPSLATVAYFNMVYMPASWVMRIMTWLELADTSLSGYRLKDCVMYASALVLLILMTARTVYDDAARRVWTLMNVITLVYKVYYGNALDQAISMWALVISVTSNYSGVVTTIMFLA…
SARS coronavirus Sin848	AY559085.1	Civet SARS CoV SZ16 2003 AY304488.1	SNPKTPKYKFVRIQPGQTFSVLACYNGSPSGVYQCAMRPNHTIKGSFLNGSCGSVGFNIDYDCVSFCYMHHMELPTGVHAGTDLEGKFYGPFVDRQTAQAAGTDTTITLNVLAWLYAAVINGDRWFLNRFTTTLNDFNLVAMKYNYEPLTQDHVDILGPLSAQTGIAVLDMCAALKELLQNGMNGRTILGSTILEDEFTPFDVVRQCSGVTFQGKFKKIVKGTHHWMLLTFLTSLLILVQSTQWSLFFFVYENAFLPFTLGIMAIAACAMLLVKHKHAFLCLFLLPSLATVAYFNMVYMPASWVMRIMTWLELADTSLSGYRLKDCVMYASALVLLILMTARTVYDDAARRVWTLMNVITLVYKVYYGNALDQAISMWALVISVTSNYSGVVTTIMFLA…
SARS coronavirus Sin849	AY559086.1	Civet SARS CoV SZ16 2003 AY304488.1	SNPKTPKYKFVRIQPGQTFSVLACYNGSPSGVYQCAMRPNHTIKGSFLNGSCGSVGFNIDYDCVSFCYMHHMELPTGVHAGTDLEGKFYGPFVDRQTAQAAGTDTTITLNVLAWLYAAVINGDRWFLNRFTTTLNDFNLVAMKYNYEPLTQDHVDILGPLSAQTGIAVLDMCAALKELLQNGMNGRTILGSTILEDEFTPFDVVRQCSGVTFQGKFKKIVKGTHHWMLLTFLTSLLILVQSTQWSLFFFVYENAFLPFTLGIMAIAACAMLLVKHKHAFLCLFLLPSLATVAYFNMVYMPASWVMRIMTWLELADTSLSGYRLKDCVMYASALVLLILMTARTVYDDAARRVWTLMNVITLVYKVYYGNALDQAISMWALVISVTSNYSGVVTTIMFLA…
SARS coronavirus Sin3725V	AY559087.1	Civet SARS CoV SZ16 2003 AY304488.1	SNPKTPKYKFVRIQPGQTFSVLACYNGSPSGVYQCAMRPNHTIKGSFLNGSCGSVGFNIDYDCVSFCYMHHMELPTGVHAGTDLEGKFYGPFVDRQTAQAAGTDTTITLNVLAWLYAAVINGDRWFLNRFTTTLNDFNLVAMKYNYEPLTQDHVDILGPLSAQTGIAVLDMCAALKELLQNGMNGRTILGSTILEDEFTPFDVVRQCSGVTFQGKFKKIVKGTHHWMLLTFLTSLLILVQSTQWSLFFFVYENAFLPFTLGIMAIAACAMLLVKHKHAFLCLFLLPSLATVAYFNMVYMPASWVMRIMTWLELADTSLSGYRLKDCVMYASALVLLILMTARTVYDDAARRVWTLMNVITLVYKVYYGNALDQAISMWALVISVTSNYSGVVTTIMFLA…
SARS coronavirus SinP1	AY559088.1	Civet SARS CoV SZ16 2003 AY304488.1	SNPKTPKYKFVRIQPGQTFSVLACYNGSPSGVYQCAMRPNHTIKGSFLNGSCGSVGFNIDYDCVSFCYMHHMELPTGVHAGTDLEGKFYGPFVDRQTAQAAGTDTTITLNVLAWLYAAVINGDRWFLNRFTTTLNDFNLVAMKYNYEPLTQDHVDILGPLSAQTGIAVLDMCAALKELLQNGMNGRTILGSTILEDEFTPFDVVRQCSGVTFQGKFKKIVKGTHHWMLLTFLTSLLILVQSTQWSLFFFVYENAFLPFTLGIMAIAACAMLLVKHKHAFLCLFLLPSLATVAYFNMVYMPASWVMRIMTWLELADTSLSGYRLKDCVMYASALVLLILMTARTVYDDAARRVWTLMNVITLVYKVYYGNALDQAISMWALVISVTSNYSGVVTTIMFLA…
SARS coronavirus SinP4	AY559091.1	Civet SARS CoV SZ16 2003 AY304488.1	SNPKTPKYKFVRIQPGQTFSVLACYNGSPSGVYQCAMRPNHTIKGSFLNGSCGSVGFNIDYDCVSFCYMHHMELPTGVHAGTDLEGKFYGPFVDRQTAQAAGTDTTITLNVLAWLYAAVINGDRWFLNRFTTTLNDFNLVAMKYNYEPLTQDHVDILGPLSAQTGIAVLDMCAALKELLQNGMNGRTILGSTILEDEFTPFDVVRQCSGVTFQGKFKKIVKGTHHWMLLTFLTSLLILVQSTQWSLFFFVYENAFLPFTLGIMAIAACAMLLVKHKHAFLCLFLLPSLATVAYFNMVYMPASWVMRIMTWLELADTSLSGYRLKDCVMYASALVLLILMTARTVYDDAARRVWTLMNVITLVYKVYYGNALDQAISMWALVISVTSNYSGVVTTIMFLA…
SARS coronavirus SinP5	AY559092.1	Civet SARS CoV SZ16 2003 AY304488.1	SNPKTPKYKFVRIQPGQTFSVLACYNGSPSGVYQCAMRPNHTIKGSFLNGSCGSVGFNIDYDCVSFCYMHHMELPTGVHAGTDLEGKFYGPFVDRQTAQAAGTDTTITLNVLAWLYAAVINGDRWFLNRFTTTLNDFNLVAMKYNYEPLTQDHVDILGPLSAQTGIAVLDMCAALKELLQNGMNGRTILGSTILEDEFTPFDVVRQCSGVTFQGKFKKIVKGTHHWMLLTFLTSLLILVQSTQWSLFFFVYENAFLPFTLGIMAIAACAMLLVKHKHAFLCLFLLPSLATVAYFNMVYMPASWVMRIMTWLELADTSLSGYRLKDCVMYASALVLLILMTARTVYDDAARRVWTLMNVITLVYKVYYGNALDQAISMWALVISVTSNYSGVVTTIMFLA…
SARS coronavirus Sin845	AY559093.1	Civet SARS CoV SZ16 2003 AY304488.1	SNPKTPKYKFVRIQPGQTFSVLACYNGSPSGVYQCAMRPNHTIKGSFLNGSCGSVGFNIDYDCVSFCYMHHMELPTGVHAGTDLEGKFYGPFVDRQTAQAAGTDTTITLNVLAWLYAAVINGDRWFLNRFTTTLNDFNLVAMKYNYEPLTQDHVDILGPLSAQTGIAVLDMCAALKELLQNGMNGRTILGSTILEDEFTPFDVVRQCSGVTFQGKFKKIVKGTHHWMLLTFLTSLLILVQSTQWSLFFFVYENAFLPFTLGIMAIAACAMLLVKHKHAFLCLFLLPSLATVAYFNMVYMPASWVMRIMTWLELADTSLSGYRLKDCVMYASALVLLILMTARTVYDDAARRVWTLMNVITLVYKVYYGNALDQAISMWALVISVTSNYSGVVTTIMFLA…
SARS coronavirus Sin846	AY559094.1	Civet SARS CoV SZ16 2003 AY304488.1	SNPKTPKYKFVRIQPGQTFSVLACYNGSPSGVYQCAMRPNHTIKGSFLNGSCGSVGFNIDYDCVSFCYMHHMELPTGVHAGTDLEGKFYGPFVDRQTAQAAGTDTTITLNVLAWLYAAVINGDRWFLNRFTTTLNDFNLVAMKYNYEPLTQDHVDILGPLSAQTGIAVLDMCAALKELLQNGMNGRTILGSTILEDEFTPFDVVRQCSGVTFQGKFKKIVKGTHHWMLLTFLTSLLILVQSTQWSLFFFVYENAFLPFTLGIMAIAACAMLLVKHKHAFLCLFLLPSLATVAYFNMVYMPASWVMRIMTWLELADTSLSGYRLKDCVMYASALVLLILMTARTVYDDAARRVWTLMNVITLVYKVYYGNALDQAISMWALVISVTSNYSGVVTTIMFLA…
SARS coronavirus Sin847	AY559095.1	Civet SARS CoV SZ16 2003 AY304488.1	SNPKTPKYKFVRIQPGQTFSVLACYNGSPSGVYQCAMRPNHTIKGSFLNGSCGSVGFNIDYDCVSFCYMHHMELPTGVHAGTDLEGKFYGPFVDRQTAQAAGTDTTITLNVLAWLYAAVINGDRWFLNRFTTTLNDFNLVAMKYNYEPLTQDHVDILGPLSAQTGIAVLDMCAALKELLQNGMNGRTILGSTILEDEFTPFDVVRQCSGVTFQGKFKKIVKGTHHWMLLTFLTSLLILVQSTQWSLFFFVYENAFLPFTLGIMAIAACAMLLVKHKHAFLCLFLLPSLATVAYFNMVYMPASWVMRIMTWLELADTSLSGYRLKDCVMYASALVLLILMTARTVYDDAARRVWTLMNVITLVYKVYYGNALDQAISMWALVISVTSNYSGVVTTIMFLA…
SARS coronavirus Sin850	AY559096.1	Civet SARS CoV SZ16 2003 AY304488.1	SNPKTPKYKFVRIQPGQTFSVLACYNGSPSGVYQCAMRPNHTIKGSFLNGSCGSVGFNIDYDCVSFCYMHHMELPTGVHAGTDLEGKFYGPFVDRQTAQAAGTDTTITLNVLAWLYAAVINGDRWFLNRFTTTLNDFNLVAMKYNYEPLTQDHVDILGPLSAQTGIAVLDMCAALKELLQNGMNGRTILGSTILEDEFTPFDVVRQCSGVTFQGKFKKIVKGTHHWMLLTFLTSLLILVQSTQWSLFFFVYENAFLPFTLGIMAIAACAMLLVKHKHAFLCLFLLPSLATVAYFNMVYMPASWVMRIMTWLELADTSLSGYRLKDCVMYASALVLLILMTARTVYDDAARRVWTLMNVITLVYKVYYGNALDQAISMWALVISVTSNYSGVVTTIMFLA…
SARS coronavirus Sin3408L	AY559097.1	Civet SARS CoV SZ16 2003 AY304488.1	SNPKTPKYKFVRIQPGQTFSVLACYNGSPSGVYQCAMRPNHTIKGSFLNGSCGSVGFNIDYDCVSFCYMHHMELPTGVHAGTDLEGKFYGPFVDRQTAQAAGTDTTITLNVLAWLYAAVINGDRWFLNRFTTTLNDFNLVAMKYNYEPLTQDHVDILGPLSAQTGIAVLDMCAALKELLQNGMNGRTILGSTILEDEFTPFDVVRQCSGVTFQGKFKKIVKGTHHWMLLTFLTSLLILVQSTQWSLFFFVYENAFLPFTLGIMAIAACAMLLVKHKHAFLCLFLLPSLATVAYFNMVYMPASWVMRIMTWLELADTSLSGYRLKDCVMYASALVLLILMTARTVYDDAARRVWTLMNVITLVYKVYYGNALDQAISMWALVISVTSNYSGVVTTIMFLA…
SARS coronavirus GZ0401	AY568539.1	SARS coronavirus GZ0401 AY568539.1	SNPKTPKYKFVRIQPGQTFSVLACYNGSPSGVYQCAMRPNHTIKGSFLNGSCGSVGFNIDYDCVSFCYMHHMELPTGVHAGTDLEGKFYGPFVDRQTAQAAGTDTTITLNVLAWLYAAVINGDRWFLNRFTTTLNDFNLVAMKYNYEPLTQDHVDILGPLSAQTGIAVLDMCAALKELLQNGMNGRTILGSTILEDEFTPFDVVRQCSGVTFQGKFKKIVKGTHHWMLLTFLTSLLILVQSTQWSLFFFVYENAFLPFTLGIMAIAACAMLLVKHKHAFLCLFLLPSLATVAYFNMVYMPASWVMRIMTWLELADTSLSGYRLKDCVMYASALVLLILMTARTVYDDAARRVWTLMNVITLVYKVYYGNALDQAISMWALVISVTSNYSGVVTTIMFLA…
SARS coronavirus civet020	AY572038.1	SARS coronavirus civet020 AY572038.1	SNPKTPKYKFVRIQPGQTFSVLACYNGSPSGVYQCAMRPNHTIKGSFLNGSCGSVGFNIDYDCVSFCYMHHMELPTGVHAGTDLEGKFYGPFVDRQTAQAAGTDTTITLNVLAWLYAAVINGDRWFLNRFTTTLNDFNLVAMKYNYEPLTQDHVDILGPLSAQTGIAVLDMCAALKELLQNGMNGRTILGSTILEDEFTPFDVVRQCSGVTFQGKFKKIVKGTHHWMLLTFLTSLLILVQSTQWSLFFFVYENAFLPFTLGIMAIAACAMLLVKHKHAFLCLFLLPSLATVAYFNMVYMPASWVMRIMTWLELADTSLSGYRLKDCVMYASALVLLILMTARTVYDDAARRVWTLMNVITLVYKVYYGNALDQAISMWALVISVTSNYSGVVTTIMFLA…
SARS coronavirus LLJ-2004	AY595412.1	Civet SARS CoV SZ16 2003 AY304488.1	SNPKTPKYKFVRIQPGQTFSVLACYNGSPSGVYQCAMRPNHTIKGSFLNGSCGSVGFNIDYDCVSFCYMHHMELPTGVHAGTDLEGKFYGPFVDRQTAQAAGTDTTITLNVLAWLYAAVINGDRWFLNRFTTTLNDFNLVAMKYNYEPLTQDHVDILGPLSAQTGIAVLDMCAALKELLQNGMNGRTILGSTILEDEFTPFDVVRQCSGVTFQGKFKKIVKGTHHWMLLTFLTSLLILVQSTQWSLFFFVYENAFLPFTLGIMAIAACAMLLVKHKHAFLCLFLLPSLATVAYFNMVYMPASWVMRIMTWLELADTSLSGYRLKDCVMYASALVLLILMTARTVYDDAARRVWTLMNVITLVYKVYYGNALDQAISMWALVISVTSNYSGVVTTIMFLA…
SARS coronavirus GZ0402	AY613947.1	SARS coronavirus civet020 AY572038.1	SNPKTPKYKFVRIQPGQTFSVLECYNGSPSGVYQCAMRPNHTIKGSFLNGSCGSVGFNIDYDCVSFCYMHHMELPTGVHAGTDLEGKFYGPFVDRQTAQAAGTDTTITLNVLAWLYAAVINGDRWFLNRFTTTLNDFNLVAMKYNYEPLTQDHVDILGPLSAQTGIAVLDMCAALKELLQNGMNGRTILGSTILEDEFTPFDVVRQCSGVTFQGKFKKIVKGTHHWMLLTFLTSLLILVQSTQWSLFFFVYENAFLPFTLGIMAIAACAMLLVKHKHAFLCLFLLPSLATVAYFNMVYMPASWVMRIMTWLELADTSLSGYRLKDCVMYASALVLLILMTARTVYDDAARRVWTLMNVITLVYKVYYGNALDQAISMWALVISVTSNYSGVVTTIMFLA…
SARS coronavirus PC4-13	AY613948.1	SARS coronavirus PC4-13 AY613948.1	SNPKTPKYKFVRIQPGQTFSVLACYNGSPSGVYQCAMRPNHTIKGSFLNGSCGSVGFNIDYDCVSFCYMHHMELPTGVHAGTDLEGKFYGPFVDRQTAQAAGTDTTITLNVLAWLYAAVINGDRWFLNRFTTTLNDFNLVAMKYNYEPLTQDHVDILGPLSAQTGIAVLDMCAALKELLQNGMNGRTILGSTILEDEFTPFDVVRQCSGVTFQGKFKKIVKGTHHWMLLTFLTSLLILVQSTQWSLFFFVYENAFLPFTLGIMAIAACAMLLVKHKHAFLCLFLLPSLATVAYFNMVYMPASWVMRIMTWLELADTSLSGYRLKDCVMYASALVLLILMTARTVYDDAARRVWTLMNVITLVYKVYYGNALDQAISMWALVISVTSNYSGVVTTIMFLA…
SARS coronavirus PC4-136	AY613949.1	SARS coronavirus PC4-136 AY613949.1	SNPKTPKYKFVRIQPGQTFSVLACYNGSPSGVYQCAMRPNHTIKGSFLNGSCGSVGFNIDYDCVSFCYMHHMELPTGVHAGTDLEGKFYGPFVDRQTAQAAGTDTTITLNVLAWLYAAVINGDRWFLNRFTTTLNDFNLVAMKYNYEPLTQDHVDILGPLSAQTGIAVLDMCAALKELLQNGMNGRTILGSTILEDEFTPFDVVRQCSGVTFQGKFKKIVKGTHHWMLLTFLTSLLILVQSTQWSLFFFVYENAFLPFTLGIMAIAACAMLLVKHKHAFLCLFLLPSLATVAYFNMVYMPASWVMRIMTWLELADTSLSGYRLKDCVMYASALVLLILMTARTVYDDAARRVWTLMNVITLVYKVYYGNALDQAISMWALVISVTSNYSGVVTTIMFLA…
SARS coronavirus PC4-227	AY613950.1	SARS coronavirus PC4-227 AY613950.1	SNPKTPKYKFVRIQPGQTFSVLACYNGSPSGVYQCAMRPNHTIKGSFLNGSCGSVGFNIDYDCVSFCYMHHMELPTGVHAGTDLEGKFYGPFVDRQTAQAAGTDTTITLNVLAWLYAAVINGDRWFLNRFTTTLNDFNLVAMKYNYEPLTQDHVDILGPLSAQTGIAVLDMCAALKELLQNGMNGRTILGSTILEDEFTPFDVVRQCSGVTFQGKFKKIVKGTHHWMLLTFLTSLLILVQSTQWSLFFFVYENAFLPFTLGIMAIAACAMLLVKHKHAFLCLFLLPSLATVAYFNMVYMPASWVMRIMTWLELADTSLSGYRLKDCVMYASALVLLILMTARTVYDDAARRVWTLMNVITLVYKVYYGNALDQAISMWALVISVTSNYSGVVTTIMFLA…
Avian infectious bronchitis virus partridge/GD/S14/2003	AY646283.1	Avian infectious bronchitis virus partridge GD S14 2003 AY646283.1	ANAETPKYKFMKANCGDSFTIACSYGGTVIGLYPVTMRSNGTIRASFLAGACGSVGFNIEKGVVNFYYMHHLELPNALHTGTDLTGEFYGGYIDEEVAQKVQPDKLVTNNILAWLYAAIISVKESSFSMPKWLESTTISIDDYNKWAADNGFTSFVSCTAITKLSAITGVDVCKLLRTIMAKSAQWGSDPILGQYNFEDELTPESVFNQVGGVRLQFSVVKKAASWFWSRCVLACFLFVLCSIVLFTAIPYRYYLHGAVVLFATVLFISFTVKHVMAYMDTFLLPTLITVIIGVCAEVPFIYNTLISQIVIFFSQWYDPVVFDTVVPWMFLPLVLYTSFKCIQGCYSVNSFNTSLLLLYQFMKLGFVIVTSSNTLAAYSEGNWELFFELVHTTVLANVS…
SARS coronavirus TJF	AY654624.1	Civet SARS CoV SZ16 2003 AY304488.1	SNPKTPKYKFVRIQPGQTFSVLACYNGSPSGVYQCAMRPNHTIKGSFLNGSCGSVGFNIDYDCVSFCYMHHMELPTGVHAGTDLEGKFYGPFVDRQTAQAAGTDTTITLNVLAWLYAAVINGDRWFLNRFTTTLNDFNLVAMKYNYEPLTQDHVDILGPLSAQTGIAVLDMCAALKELLQNGMNGRTILGSTILEDEFTPFDVVRQCSGVTFQGKFKKIVKGTHHWMLLTFLTSLLILVQSTQWSLFFFVYENAFLPFTLGIMAIAACAMLLVKHKHAFLCLFLLPSLATVAYFNMVYMPASWVMRIMTWLELADTSLSGYRLKDCVMYASALVLLILMTARTVYDDAARRVWTLMNVITLVYKVYYGNALDQAISMWALVISVTSNYSGVVTTIMFLA…
SARS Coronavirus CDC#200301157	AY714217.1	Civet SARS CoV SZ16 2003 AY304488.1	SNPKTPKYKFVRIQPGQTFSVLACYNGSPSGVYQCAMRPNHTIKGSFLNGSCGSVGFNIDYDCVSFCYMHHMELPTGVHAGTDLEGKFYGPFVDRQTAQAAGTDTTITLNVLAWLYAAVINGDRWFLNRFTTTLNDFNLVAMKYNYEPLTQDHVDILGPLSAQTGIAVLDMCAALKELLQNGMNGRTILGSTILEDEFTPFDVVRQCSGVTFQGKFKKIVKGTHHWMLLTFLTSLLILVQSTQWSLFFFVYENAFLPFTLGIMAIAACAMLLVKHKHAFLCLFLLPSLATVAYFNMVYMPASWVMRIMTWLELADTSLSGYRLKDCVMYASALVLLILMTARTVYDDAARRVWTLMNVITLVYKVYYGNALDQAISMWALVISVTSNYSGVVTTIMFLA…
SARS coronavirus WH20	AY772062.1	SARS coronavirus WH20 AY772062.1	SNPKTPKYKFVRIQPGQTFSVLACYNGSPSGVYQCAMRPNRTIKGSFLNGSCGSVGFNIDYDCVSFCYMHHMELPTGVHAGTDLEGKFYGPFVDRQTAQAAGADTTITLNVLAWLCAAVINGDRWFLNRFTTTLNDFNLVAMKYNYEPLTQDHVDILGPLSAQTGIAVLDMCAALKELLQNGMNGRTILGSTILEDEFTPFDVVRQCSGVTFQGKFKKIVKGTHHWMLLTFLTSLLILVQSTQWSLFFFVYENAFLPFTLGIMAIAACAMLLVKHKHAFLCLFLLPSLATVAYFNMVYMPASWVMRIMTWLELADTSLSGYRLKDCVMYASALVLLILMTARTVYDDAARRVWTLMNVITLVYKVYYGNALDQAISMWALVISVTSNYSGVVTTIMFLA…
SARS coronavirus BJ162	AY864805.1	Civet SARS CoV SZ16 2003 AY304488.1	SNPKTPKYKFVRIQPGQTFSVLACYNGSPSGVYQCAMRPNHTIKGSFLNGSCGSVGFNIDYDCVSFCYMHHMELPTGVHAGTDLEGKFYGPFVDRQTAQAAGTDTTITLNVLAWLYAAVINGDRWFLNRFTTTLNDFNLVAMKYNYEPLTQDHVDILGPLSAQTGIAVLDMCAALKELLQNGMNGRTILGSTILEDEFTPFDVVRQCSGVTFQGKFKKIVKGTHHWMLLTFLTSLLILVQSTQWSLFFFVYENAFLPFTLGIMAIAACAMLLVKHKHAFLCLFLLPSLATVAYFNMVYMPASWVMRIMTWLELADTSLSGYRLKDCVMYASALVLLILMTARTVYDDAARRVWTLMNVITLVYKVYYGNALDQAISMWALVISVTSNYSGVVTTIMFLA…
SARS coronavirus BJ202	AY864806.1	SARS coronavirus BJ202 AY864806.1	SNPKTPKYKFVRIQPGQTFSVLACYNGSPSGVYQCAMRPNHTIKGSFLNGSCGSVGFNIDYDCVSFCYMHHMELPTGVHAGTDLEGKFYGPFVDRQTAQAAGTDTTITLNVLAWLYAAVINGDRWFLNRFTTTLNDFNLVAMKYNYEPLTQDHVDILGPLSAQTGIAVLDMCAALKELLQNGMNGRTILGSTILEDEFTPFDVVRQCSGVTFQGKFKKIVKGTHHWMLLTFLTSLLILVQSTQWSLFFFVYENAFLPFTLGIMAIAACAMLLVKHKHAFLCLFLLPSLATVAYFNMVYMPASWVMRIMTWLELADTSLSGYRLKDCVMYASALVLLILMTARTVYDDAARRVWTLMNVITLVYKVYYGNALDQAISMWALVISVTSNYSGVVTTIMFLA…
Severe acute respiratory syndrome-related coronavirus	CQ918585.1	Civet SARS CoV SZ16 2003 AY304488.1	SNPKTPKYKFVRIQPGQTFSVLACYNGSPSGVYQCAMRPNHTIKGSFLNGSCGSVGFNIDYDCVSFCYMHHMELPTGVHAGTDLEGKFYGPFVDRQTAQAAGTDTTITLNVLAWLYAAVINGDRWFLNRFTTTLNDFNLVAMKYNYEPLTQDHVDILGPLSAQTGIAVLDMCAALKELLQNGMNGRTILGSTILEDEFTPFDVVRQCSGVTFQGKFKKIVKGTHHWMLLTFLTSLLILVQSTQWSLFFFVYENAFLPFTLGIMAIAACAMLLVKHKHAFLCLFLLPSLATVAYFNMVYMPASWVMRIMTWLELADTSLSGYRLKDCVMYASALVLLILMTARTVYDDAARRVWTLMNVITLVYKVYYGNALDQAISMWALVISVTSNYSGVVTTIMFLA…
unidentified coronavirus	CS116934.1	Civet SARS CoV SZ16 2003 AY304488.1	SNPKTPKYKFVRIQPGQTFSVLACYNGSPSGVYQCAMRPNHTIKGSFLNGSCGSVGFNIDYDCVSFCYMHHMELPTGVHAGTDLEGKFYGPFVDRQTAQAAGTDTTITLNVLAWLYAAVINGDRWFLNRFTTTLNDFNLVAMKYNYEPLTQDHVDILGPLSAQTGIAVLDMCAALKELLQNGMNGRTILGSTILEDEFTPFDVVRQCSGVTFQGKFKKIVKGTHHWMLLTFLTSLLILVQSTQWSLFFFVYENAFLPFTLGIMAIAACAMLLVKHKHAFLCLFLLPSLATVAYFNMVYMPASWVMRIMTWLELADTSLSGYRLKDCVMYASALVLLILMTARTVYDDAARRVWTLMNVITLVYKVYYGNALDQAISMWALVISVTSNYSGVVTTIMFLA…
Bat SARS coronavirus HKU3-1	DQ022305.2	Bat SARS coronavirus HKU3-3 DQ084200.1	SNPKTPKYKFVRIQPGQTFSVLACYNGSPSGVYQCAMRPNHTIKGSFLNGSCGSVGFNIDYDCVSFCYMHHMELPTGVHAGTDLEGKFYGPFVDRQTAQAAGTDTTITLNVLAWLYAAVINGDRWFLNRFTTTLNDFNLVAMKYNYEPLTQDHVDILGPLSAQTGIAVLDMCAALKELLQNGMNGRTILGSTILEDEFTPFDVVRQCSGVTFQGKFKKIVKGTHHWMLLTFLTSLLILVQSTQWSLFFFVYENAFLPFALGIMAVAACAMLLVKHKHAFLCLFLLPSLATVAYFNMVYMPASWVMRIMTWLELADTSLSGYRLKDCVMYASALVLLILMTARTVYDDAARRVWTLMNVITLVYKVYYGNSLDQAISMWALVISVTSNYSGVVTTIMFLA…
Bat SARS CoV Rp3/2004	DQ071615.1	Bat SARS CoV Rp3 2004 DQ071615.1	SNPKTPKYKFVRIQPGQTFSVLACYNGSPSGVYQCAMRPNHTIKGSFLNGSCGSVGFNIDYDCVSFCYMHHMELPTEVHAGTDLEGKFYGPFVDRQTAQAAGTDTTITLNVLAWLYAAVINGDRWFLNRFTTTLNDFNLVAMKYNYEPLTQDHVDILGPLSAQTGIAVLDMCAALKELLQNGMNGRTILGSTILEDEFTPFDVVRQCSGVTFQGKFKRIVKGTHHWMLLTFLTSLLILVQSTQWSLFFFVYENAFLPFTLGIMAVAACAMLLVKHKHAFLCLFLLPSLATVAYFNMVYMPASWVMRIMTWLELADTSLSGYRLKDCVMYASALVLLVLMTARTVYDDAARRVWTLMNVITLVYKVYYGNALDQAISMWALVISVTSNYSGVVTTIMFLA…
Bat SARS coronavirus HKU3-2	DQ084199.1	Bat SARS coronavirus HKU3-10 GQ153545.1	SNPKTPKYKFVRIQPGQTFSVLACYNGSPSGVYQCAMRPNHTIKGSFLNGSCGSVGFNIDYDCVSFCYMHHMELPTGVHAGTDLEGKFYGPFVDRQTAQAAGTDTTITLNVLAWLYAAVINGDRWFLNRFTTTLNDFNLVAMKYNYEPLTQDHVDILGPLSAQTGIAVLDMCAALKELLQNGMNGRTILGSTILEDEFTPFDVVRQCSGVTFQGKFKKIVKGTHHWMLLTFLTSLLILVQSTQWSLFFFVYENAFLPFALGIMAVAACAMLLVKHKHAFLCLFLLPSLATVAYFNMVYMPASWVMRIMTWLELADTSLSGYRLKDCVMYASALVLLILMTARTVYDDAARRVWTLMNVITLVYKVYYGNSLDQAISMWALVISVTSNYSGVVTTIMFLA…
Bat SARS coronavirus HKU3-3	DQ084200.1	Bat SARS coronavirus HKU3-3 DQ084200.1	SNPKTPKYKFVRIQPGQTFSVLACYNGSPSGVYQCAMRPNHTIKGSFLNGSCGSVGFNIDYDCVSFCYMHHMELPTGVHAGTDLEGKFYGPFVDRQTAQAAGTDTTITLNVLAWLYAAVINGDRWFLNRFTTTLNDFNLVAMKYNYEPLTQDHVDILGPLSAQTGIAVLDMCAALKELLQNGMNGRTILGSTILEDEFTPFDVVRQCSGVTFQGKFKKIVKGTHHWMLLTFLTSLLILVQSTQWSLFFFVYENAFLPFALGIMAVAACAMLLVKHKHAFLCLFLLPSLATVAYFNMVYMPASWVMRIMTWLELADTSLSGYRLKDCVMYASALVLLILMTARTVYDDAARRVWTLMNVITLVYKVYYGNSLDQAISMWALVISVTSNYSGVVTTIMFLA…
SARS coronavirus ZJ0301	DQ182595.1	SARS coronavirus ZJ0301 DQ182595.1	SNPKTPKYKFVRIQPGQTFSVLACYNGSPSGVYQCAMRPNHTIKGSFLNGSCGSVGFNIDYDCVSFCYMHHMELPTGVHAGTDLEGKFYGPFVDRQTAQAAGTDTTITLNVLAWLYAAVINGDRWFLNRFTTTLNDFNLVAMKYNYEPLTQDHVDILGPLSAQTGIAVLDMCAALKELLQNGMNGRTILGSTILEDEFTPFDVVRQCSGVTFQGKFKKIVKGTHHWMLLTFLTSLLILVQSTQWSLFFFVYENAFLPFTLGIMAIAACAMLLVKHKHAFLCLFLLPSLATVAYFNMVYMPASWVMRIMTWLELADTSLSGYRLKDCVMYASALVLLILMTARTVYDDAARRVWTLMNVITLVYKVYYGNALDQAISMWALVISVTSNYSGVVTTIMFLA…
Feline coronavirus	DQ286389.1	Feline infectious peritonitis virus KC461236.1	NPNTPEHKFKSVRPGESFNILACYEGCPGSVYGVNMRSQGTIKGSFIAGTCGSVGYVLENGTLYFVYMHHLELGNGSHVGSNLEGEMYGGYEDQPSMQLEGTNVMSSDNVVAFLYASLINGERWFVTNTSMTLESYNAWAKTNSFTEIVSTDAFNMLAAKTGYSVEKLLECIVRLNKGFGGRTILSYGSLCDEFTPTEVIRQMYGVNLQSGKVKSIFYPMMTAIAILFAFWLEFFMYTPFTWINPTFVSVVLAITTLVSVLLVAGIKHKMLFFMSFVMPSVILATAHNVVWDMTYYESLQVLVENVNTTFLPVDMQGVMLHWSVCVLYMHYKIFTCKQSWFSLFATTIFVMFNIVKLLGMIGEPWTDDHFLLCLVNMLTMLISLTTKDWFVVFASYKVA…
Bat SARS CoV Rf1/2004	DQ412042.1	Bat SARS CoV Rf1 2004 DQ412042.1	SNPKTPKYKFVRIQPGQTFSVLACYNGSPSGVYQCAMRPNYTIKGSFLNGSCGSVGFNIDYDCVSFCYMHHMELPTGVHAGTDLEGKFYGPFVDRQTAQAAGTDTTITLNVLAWLYAAVINGDRWFLNRFTTTLNDFNLVAMKYNYEPLTQDHVDILGPLSAQTGIAVLDMCAALKELLQNGMNGRTILGSTILEDEFTPFDVVRQCSGVTFQGKFKKIVKGTHHWMLLTFLTSLLILVQSTQWSLFFFVYENAFLPFTFGIMAIAACAMLLVKHKHAFLCLFLLPSLATVAYFNMVYMPASWVMRIMTWLELADTSLSGYRLKDCVMYASALVLLTLMTARTVYDDAARRVWTLMNVITLVYKVYYGNSLDQAISMWALVISVTSNYSGVVTTIMFLA…
Bat SARS CoV Rm1/2004	DQ412043.1	Bat SARS CoV Rm1 2004 DQ412043.1	SNPKTPKYKFVRIQPGQTFSVLACYNGSPSGVYQCAMRPNYTIKGSFLNGSCGSVGFNIDYDCVSFCYMHHMELPTGVHAGTDLESKFYGPFVDRQTAQAAGTDTTITLNVLAWLYAAVINGDRWFLNRFTTTLNDFNLVAMKYNYEPLTQDHVDILGPLSAQTGIAVLDMCAALKELLQNGMNGRTILGSTILEDEFTPFDVVRQCSGVTFQGKFKKIVKGTHHWMLLTFLTSLLILVQSTQWSLFFFVYENAFLPFTLGIMAIAACAMLLVKHKHAFLCLFLLPSLATVAYFNMVYMPASWVMRIMTWLELADTSLSGYRLKDCVMYASALVLLVLMTARTVYDDAARRVWTLMNVITLVYKVYYGNSLDQAISMWALVISVTSNYSGVVTTIMFLA…
Human coronavirus HKU1	DQ415909.1	Human coronavirus HKU1 DQ415909.1	NPYTPKYTFGNVKPGETFTVLAAYNGRPQGAFHVTMRSSYTIKGSFLCGSCGSVGYVLTGDSVKFVYMHQLELSTGCHTGTDFTGNFYGPYRDAQVVQLPVKDYVQTVNVIAWLYAAILNNCAWFVQNDVCSTEDFNVWAMANGFSQVKADLVLDALASMTGVSIETLLAAIKRLYMGFQGRQILGSCTFEDELAPSDVYQQLAGVKLQSKTKRFIKETIYWILISTFLFSCIISAFVKWTIFMYINTHMIGVTLCVLCFVSFMMLLVKHKHFYLTMYIIPVLCTLFYVNYLVVYKEGFRGFTYVWLSYFVPAVNFTYVYEVFYGCILCVFAIFITMHSINHDIFSLMFLVGRIVTLISMWYFGSNLEEDVLLFITAFLGTYTWTTILSLAIAKIVANW…
SARS coronavirus GDH-BJH01	DQ640652.1	Civet SARS CoV SZ16 2003 AY304488.1	SNPKTPKYKFVRIQPGQTFSVLACYNGSPSGVYQCAMRPNHTIKGSFLNGSCGSVGFNIDYDCVSFCYMHHMELPTGVHAGTDLEGKFYGPFVDRQTAQAAGTDTTITLNVLAWLYAAVINGDRWFLNRFTTTLNDFNLVAMKYNYEPLTQDHVDILGPLSAQTGIAVLDMCAALKELLQNGMNGRTILGSTILEDEFTPFDVVRQCSGVTFQGKFKKIVKGTHHWMLLTFLTSLLILVQSTQWSLFFFVYENAFLPFTLGIMAIAACAMLLVKHKHAFLCLFLLPSLATVAYFNMVYMPASWVMRIMTWLELADTSLSGYRLKDCVMYASALVLLILMTARTVYDDAARRVWTLMNVITLVYKVYYGNALDQAISMWALVISVTSNYSGVVTTIMFLA…
Bat coronavirus (BtCoV/133/2005)	DQ648794.1	Bat coronavirus (BtCoV 133 2005) DQ648794.1	ANPSTPAYTFSTVKPGASFSVLACYNGKPTGVFTVNLRHNSTIKGSFLCGSCGSVGYTENGGVLNFVYMHQMELSNGTHTGSSFDGVMYGAFEDKQTHQLQLTDKYCTINVVAWLYAAVLNGCKWFVKPTRVGIVTYNEWALSNQFTEFVGTQSIDMLAHRTGVSVEQMLAAIQSLHAGFQGKTILGQSTLEDEFTPDDVNMQVMGVVMQSGVKRISYGFMHWLMSTLVLAYVSVMQLTKFTMWTYLFETIPTQMTPLLFGFMACVMFTVKHKHTFLSLFLLPVALCLTYANIVYEPQTLVSSTLIAVANWLTPTSVYMRTTHLDFGLYISLSFVLAIIVRRLYRPSMSNLALALCSGVMWFYTYVIGDHSSPITYLMFITTLTSDYTITVFATVNLAK…
Bat CoV 273/2005	DQ648856.1	Bat CoV 273 2005 DQ648856.1	SNPKTPKYKFVRIQPGQTFSVLACYNGSPSGVYQCAMRPNYTIKGSFLNGSCGSVGFNIDYDCVSFCYMHHMELPTGVHAGTDLEGKFYGPFVDRQTAQAAGTDTTITLNVLAWLYAAVINGDRWFLNRFTTTLNDFNLVAMKYNYEPLTQDHVDILGPLSAQTGIAVLDMCAALKELLQNGMNGRTILGSTILEDEFTPFDVVRQCSGVTFQGKFKKIVKGTHHWMLLTFLTSLLILVQSTQWSLFFFVYENAFLPFTFGIMAIAACAMLLVKHKHAFLCLFLLPSLATVAYFNMVYMPASWVMRIMTWLELADTSLSGYRLKDCVMYASALVLLTLMTARTVYDDAARRVWTLMNVITLVYKVYYGNSLDQAISMWALVISVTSNYSGVVTTIMFLA…
Bat CoV 279/2005	DQ648857.1	Bat CoV 279 2005 DQ648857.1	SNPKTPKYKFVRIQPGQTFSVLACYNGSPSGVYQCAMRPNYTIKGSFLNGSCGSVGFNIDYDCVSFCYMHHMELPTGVHAGTDLEGKFYGPFVDRQTAQAAGTDTTITLNVLAWLYAAVINGDRWFLNRFTTTLNDFNLVAMKYNYEPLTQDHVDILGPLSAQTGIAVLDMCAALKELLQNGMNGRTILGSTILEDEFTPFDVVRQCSGVTFQGKFKKIVKGTHHWMLLTFLTSLLILVQSTQWSLFFFVYENAFLPFTLGIMAIAACAMLLVKHKHAFLCLFLLPSLATVAYFNMVYMPASWVMRIMTWLELADTSLSGYRLKDCVMYASALVLLVLMTARTVYDDAARRVWTLMNVITLVYKVYYGNSLDQAISMWALVISVTSNYSGVVTTIMFLA…
Scotophilus bat coronavirus 512	DQ648858.1	Coronavirus BtSk-AlphaCoV GX2018A MK211369.1	SNVNTPNYTYKVLKPGDSFNILACYDGSAAGVYGVNMRTNYTIRGSFISGACGSPGYNINNGVVEFCYMHHLELGSGCHVGSDMDGTMYGKYEDQPTLQIEGASNLVTENVCSWLYGALINGDRWWLSSVSVGVDTYNEWALRNGMTALKNVDCFSLLVAKTGVDVGRLLASIQKLHGNFGGKSILGCTSLCDEFTLSEVVKQMYGVTLQSGKVSRAFRNASIVCCLLFLFLSEMLNHSKLFWINPGYITPVFLAIIVASSALMLLVKHKLLFLQLYLLPSLCIVSGYNIFKDYHFYTYMLEEFDYKVPFGGFNVTGVLNISLCCFVMGLHTFRFLQTPNKIFSYVVAVLTVLYTYYYSTDVLGLILTSMSGFTNYWFIGTATYKLATYVLPHTSLLDS…
Bovine coronavirus DB2	DQ811784.2	Bovine coronavirus U00735.2	NSRTPKYTFGVVKPGETFTVLAAYNGKPQGAFHVTMRSSYTIKGSFLCGSCGSVGYVLMGDCVKFVYMHQLELSTGCHTGTDFNGDFYGPYKDAQVVQLPVQDYIQSVNFVAWLYAAILNNCNWFVQSDKCSVEDFNVWALSNGFSQVKSDLVIDALASMTGVSLETLLAAIKRLKNGFQGRQIMGSCSFEDELTPSDVYQQLAGIKLQSKRTRLVKGIVCWIMASTFLFSCIITAFVKWTMFMYVTTNMLSITFCALCVISLAMLLVKHKHLYLTMYIIPVLFTLLYNNYLVVYKQTFRGYVYAWLSYYVPSVEYTYTDEVIYGMLLLIGMVFVTLRSINHDLFSFIMFVGRVISVVSLWYMGSNLEEEILLMLASLFGTYTWTTALSMAAAKVIAKW…
TGEV Miller M6	DQ811785.1	Canine coronavirus JQ404410.1	NPNTPEHKFKSIKAGESFNILACYEGCPGSVYGVNMRSQGTIKGSFIAGTCGSVGYVLENGILYFVYMHHLELGNGSHVGSNFEGEMYGGYEDQPSMQLEGTNVMSSDNVVAFLYAALINGERWFVTNTSMSLESYNTWAKTNSFTELSSTDAFSMLAAKTGQSVEKLLDSIVRLNKGFGGRTILSYGSLCDEFTPTEVIRQMYGVNLQAGKVKSFFYPIMTAMTILFAFWLEFFMYTPFTWINPTFVSIVLAVTTLISTFFVSGIKHKMLFFMSFVLPSVILVTAHNLFWDFSYYESLQSIVENTNTMFLPVDMQGVMLTVFCFIVFVTYSVRFFTCKQSWFSLAVTTILVIFNMVKIFGTSDEPWTENQIAFCFVNMLTMIVSLTTKDWMVVVASYR…
TGEV Miller M60	DQ811786.2	Canine coronavirus JQ404410.1	NPNTPEHKFKSIKAGESFNILACYEGCPGSVYGVNMRSQGTIKGSFIAGTCGSVGYVLENGILYFVYMHHLELGNGSHVGSNFEGEMYGGYEDQPSMQLEGTNVMSSDNVVAFLYAALINGERWFVTNTSMSLESYNTWAKTNSFTELSSTDAFSMLAAKTGQSVEKLLDSIVRLNKGFGGRTILSYGSLCDEFTPTEVIRQMYGVNLQAGKVKSFFYPIMTAMTILFAFWLEFFMYTPFTWINPTFVSIVLAVTTLISTFFVSGIKHKMLFFMSFVLPSVILVTAHNLFWDFSYYESLQSIVENTNTMFLPVDMQGVMLTVFCFIVFVTYSVRFFTCKQSWFSLAVTTILVIFNMVKIFGTSDEPWTENQIAFCFVNMLTMIVSLTTKDWMVVVASYR…
PRCV ISU-1	DQ811787.1	Canine coronavirus JQ404410.1	NPNTPEHKFKSIKAGESFNILACYEGCPGSVYGVNMRSQGTIKGSFIAGTCGSVGYVLENGILYFVYMHHLELGNGSHVGSNFEGEMYGGYEDQPSMQLEGTNVMSSDNVVAFLYAALINGERWFVTNTSMSLESYNTWAKTNSFTELSSTDAFSMLAAKTGQSVEKLLDSIVRLNKGFGGRTILSYGSLCDEFTPTEVIRQMYGVNLQAGKVKSFFYPIMTAMTILFAFWLEFFMYTPFTWINPTFVSIVLAVTTLISMFFVSGIKHKMLFFMSFVLPSVILVTAHNLFWDFSYYEGLQSLVENTNTMFLPVDMQGVMLTVFCFIVFVTYSVRFFTCKQSWFSLAVITILVIFNMVKIFGTSDEPWNENQISFCFVNMLTMIVSLTTKDWMVVVASYR…
TGEV Purdue P115	DQ811788.1	Canine coronavirus JQ404410.1	NPNTPEHKFKSIKAGESFNILACYEGCPGSVYGVNMRSQGTIKGSFIAGTCGSVGYVLENGILYFVYMHHLELGNGSHVGSNFEGEMYGGYEDQPSMQLEGTNVMSSDNVVAFLYAALINGERWFVTNTSMSLESYNTWAKTNSFTELSSTDAFSMLAAKTGQSVEKLLDSIVRLNKGFGGRTILSYGSLCDEFTPTEVIRQMYGVNLQAGKVKSFFYPIMTAMTILFAFWLEFFMYTPFTWINPTFVSIVLAVTTLISTVFVSGIKHKMLFFMSFVLPSVILVTAHNLFWDFSYYESLQSIVENTNTMFLPVDMQGVMLTVFCFIVFVTYSVRFFTCKQSWFSLAVTTILVIFNMVKIFGTSDEPWTENQIAFCFVNMLTMIVSLTTKDWMVVIASYR…
TGEV virulent Purdue	DQ811789.2	Canine coronavirus JQ404410.1	NPNTPEHKFKSIKAGESFNILACYEGCPGSVYGVNMRSQGTIKGSFIAGTCGSVGYVLENGILYFVYMHHLELGNGSHVGSNFEGEMYGGYEDQPSMQLEGTNVMSSDNVVAFLYAALINGERWFVTNTSMSLESYNTWAKTNSFTELSSTDAFSMLAAKTGQSVEKLLDSIVRLNKGFGGRTILSYGSLCDEFTPTEVIRQMYGVNLQAGKVKSFFYPIMTAMTILFAFWLEFFMYTPFTWINPTFVSIVLAVTTLISTVFVSGIKHKMLFFMSFVLPSVILVTAHNLFWDFSYYESLQSIVENTNTMFLPVDMQGVMLTVFCFIVFVTYSVRFFTCKQSWFSLAVTTILVIFNMVKIFGTSDEPWTENQIAFCFVNMLTMIVSLTTKDWMVVVASYR…
Bovine coronavirus isolate Alpaca	DQ915164.2	Bovine coronavirus U00735.2	NSRTPKYTFGVVKPGETFTVLAAYNGKPQGAFHVTMRSSYTIKGSFLCGSCGSVGYVLMGDCVKFVYMHQLELSTGCHTGTDFNGDFYGPYKDAQVVQLPVQDYIQSVNFVAWLYAAILNNCNWFVQSDKCSVEDFNVWALSNGFSQVKSDLVIDALASMTGVSLETLLAAIKRLKNGFQGRQIMGSCSFEDELTPSDVYQQLAGIKLQSKRTRLVKGIVCWIMASTFLFSCIITAFVKWTMFMYVITNMLSITFCALCVISLAMLLVKHKHLYLTMYIIPVLFTLLYNNYLVVYKQTFRGYVYAWLSYYVPSVEYTYTDEVIYGMLLLIGMVFVTLRSINHDLFSFIMFVGRVISVVSLWYMGSNLEEEILLMLASLFGTYTWTTALSMAAAKVIAKW…
Bat coronavirus HKU4-1	EF065505.1	Bat coronavirus (BtCoV 133 2005) DQ648794.1	ANPSTPAYTFSTVKPGASFSVLACYNGKPTGVFTVNLRHNSTIKGSFLCGSCGSVGYTENGGVINFVYMHQMELSNGTHTGSSFDGVMYGAFEDKQTHQLQLTDKYCTINVVAWLYAAVLNGCKWFVKPTRVGIVTYNEWALSNQFTEFVGTQSIDMLAHRTGVSVEQMLAAIQSLHAGFQGKTILGQSTLEDEFTPDDVNMQVMGVVMQSGVKRISYGFIHWLISTFVLAYVSVMQLTKFTMWTYLFETIPTQMTPLLLGFMACVMFTVKHKHTFMSLFLLPVALCLTYANIVYEPQTLISSTLIAVANWLTPTSVYMRTTHFDFGLYISLSFVLAIIVRRLYRPSMSNLALALCSGVMWFYTYVIGDHSSPITYLMFITTLTSDYTITVFATVNLAK…
Bat coronavirus HKU4-2	EF065506.1	Bat coronavirus (BtCoV 133 2005) DQ648794.1	ANPSTPAYTFSTVKPGASFSVLACYNGKPTGVFTVNLRHNSTIKGSFLCGSCGSVGYTENGGVINFVYMHQMELSNGTHTGSSFDGVMYGAFEDKQTHQLQLTDKYCTINVVAWLYAAVLNGCKWFVKPTRVGIVTYNEWALSNQFTEFVGTQSIDMLAHRTGVSVEQMLAAIQSLHAGFQGKTILGQSTLEDEFTPDDVNMQVMGVVMQSGVKRISYGFIHWLISTFVLAYVSVMQLTKFTMWTYLFETIPTQMTPLLLGFMACVMFTVKHKHTFMSLFLLPVALCLTYANIVYEPQTLISSTLIAVANWLTPTSVYMRTTHFDFGLYISLSFVLAIIVRRLYRPSMSNLALALCSGVMWFYTYVIGDHSSPITYLMFITTLTSDYTITVFATVNLAK…
Bat coronavirus HKU4-3	EF065507.1	Bat coronavirus (BtCoV 133 2005) DQ648794.1	ANPSTPAYTFSTVKPGASFSVLACYNGKPTGVFTVNLRHNSTIKGSFLCGSCGSVGYTENGGVINFVYMHQMELSNGTHTGSSFDGVMYGAFEDKQTHQLQLTDKYCTINVVAWLYAAVLNGCKWFVKPTRVGIVTYNEWALSNQFTEFVGTQSIDMLAHRTGVSVEQMLAAIQSLHAGFQGKTILGQSTLEDEFTPDDVNMQVMGVVMQSGVKRISYGFIHWLISTFVLAYVSVMQLTKFTMWTYLFETIPTQMTPLLLGFMACVMFTVKHKHTFMSLFLLPVALCLTYANIVYEPQTLISSTLIAVANWLTPTSVYMRTTHFDFGLYISLSFVLAIIVRRLYRPSMSNLALALCSGVMWFYTYVIGDHSSPITYLMFITTLTSDYTITVFATVNLAK…
Bat coronavirus HKU4-4	EF065508.1	Bat coronavirus (BtCoV 133 2005) DQ648794.1	ANPSTPAYTFSTVKPGASFSVLACYNGKPTGVFTVNLRHNSTIKGSFLCGSCGSVGYTENGGVINFVYMHQMELSNGTHTGSSFDGVMYGAFEDKQTHQLQLTDKYCTINVVAWLYAAVLNGCKWFVKPTRVGIVTYNEWALSNQFTEFVGTQSIDMLAHRTGVSVEQMLAAIQSLHAGFQGKTILGQSTLEDEFTPDDVNMQVMGVVMQSGVKRISYGFIHWLISTFVLAYVSVMQLTKFIMWTYLFETIPTQMTPLLLGFMACVMFTVKHKHTFMSLFLLPVALCLTYANIVYEPQTLISSTLIAVANWLTPTSVYMRTTHLDFGLYISLSFVLAIIVRRLYRPSMSNLALALCSGVMWFYTYVIGDHSSPITYLMFITTLTSDYTITVFATVNLAK…
Bat coronavirus HKU5-1	EF065509.1	Bat coronavirus HKU5-1 EF065509.1	ANPQTPAYTFTTVKPGASFSVLACYNGRPTGVFMVNMRQNSTIKGSFLCGSCGSVGYTQEGNVINFCYMHQMELSNGTHTGCAFDGVMYGAFEDRQVHQVQLSDKYCTINIVAWLYAAILNGCNWFVKPNKTGIATFNEWAMSNQFTEFIGTQSVDMLAHKTGVSVEQLLYAIQTLHKGFQGKTILGNSMLEDEFTPDDVNMQVMGVVMQSGVKRISYGLVHWLFTTLLLAYVATLQLTKFTIWNYLFEVIPLQLTPLVLCVMACVMLTVKHKHTFLTLFLLPTAICLTYANIVYEPQTPVSSALIAVANWLNPASVYMRTTHTDLGVYLSLCFALAVVVRRLYRPNASNLALALGSAMVWFYTYTTGDCSSPLTYLMFLTTLTSDYTVTVFLAVNVAK…
Bat coronavirus HKU5-2	EF065510.1	Bat coronavirus HKU5-1 EF065509.1	ANPQTPAYTFTTVKPGASFSVLACYNGRPTGVFMVNMRQNSTIKGSFLCGSCGSVGYTQEGNVINFCYMHQMELSNGTHTGCSFDGVMYGAFEDRQVHQVQLSDKYCTINIVAWLYAAILNGCNWFVKPNKTGIATFNEWAMSNQFTEFIGTQSVDMLAHKTGVSVEQLLYAIQTLHKGFQGKTILGNSMLEDEFTPDDVNMQVMGVVMQSGVKRISYGLLHWLLTTLLLTYVATLQLTKFTIWNYLFEAIPLQLTPVILCVMACVMLMVKHRHTFLTLFLLPTAICLTYANIVYEPQTPVSSALIAVANWLNPASVYMRTTHTDLGVYLSLCFALAVVVRRLYRPNASNLALALGSAMVWFYTYTTGDCSSPLTYLMFLTTLTSDYTVTVFLAVNVAK…
Bat coronavirus HKU5-3	EF065511.1	Bat coronavirus HKU5-1 EF065509.1	ANPQTPAYTFTTVKPGASFSVLACYNGRPTGVFMVNMRQNSTIKGSFLCGSCGSVGYTQEGNVINFCYMHQMELSNGTHTGCSFDGVMYGAFEDRQVHQVQLSDKYCTINIVAWLYAAILNGCNWFVKPNKTGIATFNEWAMSNQFTEFIGTQSVDMLAHKTGVSVEQLLYAIQTLHKGFQGKTILGNSMLEDEFTPDDVNMQVMGVVMQSGVKRISYGLLHWLLTTLLLTYVATLQLTKFTIWNYLFEAIPLQLTPVILCVMACVMLMVKHRHTFLTLFLLPTAICLTYANIVYEPQTPVSSALIAVANWLNPASVYMRTTHTDLGVYLSLCFALAVVVRRLYRPNASNLALALGSAMVWFYTYTTGDCSSPLTYLMFLTTLTSDYTVTVFLAVNVAK…
Bat coronavirus HKU5-5	EF065512.1	Bat coronavirus HKU5-1 EF065509.1	ANPQTPAYTFTTVKPGASFSVLACYNGRPTGVFMVNMRQNSTIKGSFLCGSCGSVGYTQEGNVINFCYMHQMELSNGTHTGCSFDGVMYGAFEDRQVHQVQLSDKYCTINIVAWLYAAILNGCNWFVKPNKTGIATFNEWAMSNQFTEFIGTQSVDMLAHKTGVSVEQLLYAIQTLHKGFQGKTILGNSMLEDEFTPDDVNMQVMGVVMQSGVKRISYGLLHWLLTTLLLTYVATLQLTKFTIWNYLFEAIPLQLTPVILCVMACVMLMVKHRHTFLTLFLLPTAICLTYANIVYEPQTPVSSALIAVANWLNPASVYMRTTHTDLGVYLSLCFALAVVVRRLYRPNASNLALALGSAMVWFYTYTTGDCSSPLTYLMFLTTLTSDYTVTVFLAVNVAK…
Bat coronavirus HKU9-1	EF065513.1	Rousettus bat coronavirus HKU9 NC 009021.1	NPKTPAYSFIRVSTGQAMSLLACYDGLPTGVYTCTLRSNGTMRASFLCGSCGSPGFVMNGKEVQFCYLHQLELPNGTHTGTDFSGVFYGPFEDKQVPQLAAPDCTITVNVLAWLYAAVLSGENWFLTKSSISPAEFNNCAVKYMCQSVTSESLQVLQPLAAKTGISVERMLSALKVLLSAGFCGRTIMGSCSLEDEHTPYDIGRQMLGVKLQGKFQSMFRWTLQWFAIIFVLTILILLQLAQWTFVGALPFTLLLPLIGFVAVCVGFVSLLIKHKHTYLTVYLLPVAMVTAYYNFQYTPEGVQGYLLSLYNYVNPGRIDVIGTDLLTMLIISVACTLLSVRMVRTDAYSRIWYVCTAVGWLYNCWTGSADTVAISYLTFMVSVFTNYTGVACASLYAAQ…
Bat coronavirus HKU9-2	EF065514.1	Bat coronavirus HKU9-5-2 HM211099.1	NPRTPAYSFIRVSTGQAMSLLACYDGVPTGVYTCTLRSNGTLKASFLCGSCGSPGFVMNGKEVQFCYQHQLELPNGTHTGTDMSGVFYGPFEDKQVPQLAAPDCTITVNVLAWLYAAVLSGENWFLTKSSITPAEFNNCAVKYMCQSVSSDSLQVLQPLAAKTGISVERMLSALKVLLSTGFCGRTIMGSCSLEDEHTPYDIGRQMLGVKLQGKVQSAFKWTLQWCAIVFVLTILILLQLAQWTFVGALPLTLLLPLIGFVALCVSFVSLLIKHKHTYLTVYLLPVAMVTAYYNFQYTPEGVQGYLLSLYNYVNPGRVDIIGTDIVTMVIISVTCTLLSVRIVKTDAYSRVWYVCTAIGWLYNCWTGSADTVAISYLTFMVSVFTNYTGVACTSLYVAQ…
Bat coronavirus HKU9-3	EF065515.1	Bat coronavirus HKU9-5-1 HM211098.1	NPKTPSYSFIRVSTGQAMSLLACYDGVPTGVYTCTLRSSGTLRASFLCGSCGSPGFVMNGKEVQFCYLHQLELPNGTHTGTDFSGVFYGPFEDKQVPQLAAPDNTITVNVLAWLYAAVLSGENWFLTKSSISPAEFNNCAIKYMCQSVTSESLQVLQPLAAKTGVSVERMLSALKVLLSAGFCGRTIMGSCALEDEHTPYDIGRQMLGVKLQGKFQSACKWTLQWFSIVFILTVLILLQLAQWTFVGALPLSLLLPLIGFLACCVGAVSLLVKHKHAYLTVYLLPVAMVTAYYNFQYTPEGVQGYLLSVYNYVNPGRIDVVGTDIVTMLIISVACTLLSVRMVRTDAYSRVWYVCTAIGWLYNCWTGSPDTVAISYLTFMVSVFTNYTGVACVSLYAAQ…
Bat coronavirus HKU9-4	EF065516.1	Bat coronavirus HKU9-4 EF065516.1	NPKTPAYSFIRVSTGQAMSLLACYDGLPTGVYTCTLRSNGTMRASFLCGSCGSPGFVMNGKEVQFCYLHQLELPNGTHTGTDFSGAFYGPFEDKQVPQLAAPDCTITVNVLAWLYAAVLSGENWFLTKSXISPAEFNNCAVKYMCQSVTSESLQVLQPLAAKTGVSVERMLSALKVLLSAGFCGRTIMGSCSLEDEHTPYDIGRQMLGVKLQGKFQSVFRWTLQWFAIVFVLTVLILLQLAQWTFVGALPLTLLLPLIGFVACCVGFVSLLIKHKHTYLTVYLLPVAMVTAYYNFQYTPEGVQGYLLSLYNYVNPGRIDVIGTDIVTMLIISVACTLLSVRMVRTDAYSRIWYVCTAVGWLYNCWTGSADTVAISYLTFMVSVFTNYTGVACVSLYAAQ…
Rhinolophus bat coronavirus HKU2	EF203064.1	BtRf-AlphaCoV YN2012 KJ473808.1	ANVNTPSYSFRTLKAGECFNILACYDGTPAGVYGVNLRSTHTIKGSFVNGACGSPGFVMNGYKVEFVYMHQIELGNASHVGSDMFGNIYGGFEDQPSIQLEGVATLITENVVAFLYAALINGERWWCSNERCTIDSFNEWALGNGFTNLVSGDGFSMLAAKTGVDVCQLLSAIQRLATGLGGKTILGYASVTDEYTLSEVVRQMYGVNIQSTKTSSALKNLFLMGFFFLLFWSEFFMYSTILWINPGLITTFLGLFVMLSMLLASCIKHKMLFLQLFLLPSIIIAACYNFAWDMEVTRMLATQFDYHVSFLNMDIQGAINIIVCFIGISLHTYRFLDTQLRSYSTYVLSMCTVLYTFYYGYDSLSLAIMLLGFGCREWYVGTAAFRLAQFIVPYCPGLI…
Bovine coronavirus E-AH65	EF424615.1	Bovine coronavirus U00735.2	NSRTPKYTFGVVKPGETFTVLAAYNGKPQGAFHVTMRSSYTIKGSFLCGSCGSVGYVLMGDCVKFVYMHQLELSTGCHTGTDFNGDFYGPYKDAQVVQLPVQDYIQSVNFVAWLYAAILNNCNWFVQSDKCSVEDFNVWALSNGFSQVKSDLVIDALASMTGVSLETLLAAIKRLKNGFQGRQIMGSCSFEDELTPSDVYQQLAGIKLQSKRTRLVKGIVCWIMASTFLFSCIITAFVKWTMFMYVTTNMLSITFCALCVISLAMLLVKHKHLYLTMYIIPVLFTLLYNNYLVVYKQTFRGYVYAWLSYYVPSVEYTYTDEVIYGMLLLIGMVFVTLRSINHDLFSFIMFVGRVISVVSLWYMGSNLEEEILLMLASLFGTYTWTTALSMAAAKVIAKW…
Bovine coronavirus E-AH65-TC	EF424616.1	Bovine coronavirus U00735.2	NSRTPKYTFGVVKPGETFTVLAAYNGKPQGAFHVTMRSSYTIKGSFLCGSCGSVGYVLMGDCVKFVYMHQLELSTGCHTGTDFNGDFYGPYKDAQVVQLPVQDYIQSVNFVAWLYAAILNNCNWFVQSDKCSVEDFNVWALSNGFSQVKSDLVIDALASMTGVSLETLLAAIKRLKNGFQGRQIMGSCSFEDELTPSDVYQQLAGIKLQSKRTRLVKGIVCWIMASTFLFSCIITAFVKWTMFMYVTTNMLSITFCALCVISLAMLLVKHKHLYLTMYIIPVLFTLLYNNYLVVYKQTFRGYVYAWLSYYVPSVEYTYTDEVIYGMLLLIGMVFVTLRSINHDLFSFIMFVGRVISVVSLWYMGSNLEEEILLMLASLFGTYTWTTALSMAAAKVIAKW…
Bovine coronavirus R-AH65	EF424617.1	Bovine coronavirus U00735.2	NSRTPKYTFGVVKPGETFTVLAAYNGKPQGAFHVTMRSSYTIKGSFLCGSCGSVGYVLMGDCVKFVYMHQLELSTGCHTGTDFNGDFYGPYKDAQVVQLPVQDYIQSVNFVAWLYAAILNNCNWFVQSDKCSVEDFNVWALSNGFSQVKSDLVIDALASMTGVSLETLLAAIKRLKNGFQGRQIMGSCSFEDELTPSDVYQQLAGIKLQSKRTRLVKGIVCWIMASTFLFSCIITAFVKWTMFMYVTTNMLSITXCALCVISLAMLLVKHKHLYLTMYIIPVLFTLLYNNYLVVYKQTFRGYVYAWLSYYXPSVEYTYTDEVIYGMLLLIGMVFVTLRSINHDLFSFIMFVGRVISVVSLWYMGSNLEEEILLMLASLFGTYTWTTALSMAAAKVIAKW…
Bovine coronavirus R-AH65-TC	EF424618.1	Bovine coronavirus U00735.2	NSRTPKYTFGVVKPGETFTVLAAYNGKPQGAFHVTMRSSYTIKGSFLCGSCGSVGYVLMGDCVKFVYMHQLELSTGCHTGTDFNGDFYGPYKDAQVVQLPVQDYIQSVNFVAWLYAAILNNCNWFVQSDKCSVEDFNVWALSNGFSQVKSDLVIDALASMTGVSLETLLAAIKRLKNGFQGRQIMGSCSFEDELTPSDVYQQLAGIKLQSKRTRLVKGIVCWIMASTFLFSCIITAFVKWTMFMYVTTNMLSITFCALCVISLAMLLVKHKHLYLTMYIIPVLFTLLYNNYLVVYKQTFRGYVYAWLSYYXPSVEYTYTDEVIYGMLLLIGMVFVTLRSINHDLFSFIMFVGXVISVVSLWYMGSNLEEEILLMLASLFGTYTWTTALSMAAAKVIAKW…
Bovine coronavirus E-AH187	EF424619.1	Bovine coronavirus U00735.2	NSRTPKYTFGVVKPGETFTVLAAYNGKPQGAFHVTMRSSYTIKGSFLCGSCGSVGYVLMGDCVKFVYMHQLELSTGCHTGTDFNGDFYGPYKDAQVVQLPVQDYIQSVNFVAWLYAAILNNCNWFVQSDKCSVEDFNVWALSNGFSQVKSDLVIDALASMTGVSLETLLAAIKRLKNGFQGRQIMGSCSFEDELTPSDVYQQLAGIKLQSKRTRLVKGIVCWIMASTFLFSCIITAFVKWTMFMYVTTNMLSITFCALCVISLAMLLVKHKHLYLTMYIIPVLFTLLYNNYLVVYKQTFRGYVYAWLSYYVPSVEYTYTDEVIYGMLLLIGMVFVTLRSINHDLFSFIMFVGRVISVVSLWHMGSNLEEEILLMLASLFGTYTWTTALSMAAAKVIAKW…
Bovine coronavirus R-AH187	EF424620.1	Bovine coronavirus U00735.2	NSRTPKYTFGVVKPGETFTVLAAYNGKPQGAFHVTMRSSYTIKGSFLCGSCGSVGYVLMGDCVKFVYMHQLELSTGCHTGTDFNGDFYGPYKDAQVVQLPVQDYIQSVNFVAWLYAAILNNCNWFVQSDKCSVEDFNVWALSNGFSQVKSDLVIDALASMTGVSLETLLAAIKRLKNGFQGRQIMGSCSFEDELTPSDVYQQLAGIKLQSKRTRLVKGIVCWIMASTFLFSCIITAFVKWTMFMYVTTNMLSITFCALCVISLAMLLVKHKHLYLTMYIIPVLFTLLYNNYLVVYKQTFRGYVYAWLSYYVPSVEYTYTDEVIYGMLLLIGMVFVTLRSINHDLFSFIMFVGRVISVVSLWYMGSNLEEEILLMLASLFGTYTWTTALSMAAAKVIAKW…
Sable antelope coronavirus US/OH1/2003	EF424621.1	Bovine coronavirus U00735.2	NSRTPKYTFGVVKPGETFTVLAAYNGKPQGAFHVTMRSSYTIKGSFLCGSCGSVGYVLMGDCVKFVYMHQLELSTGCHTGTDFNGDFYGPYKDAQVVQLPVQDYIQSVNFVAWLYAAILNNCNWFVQSDKCSVEDFNVWALSNGFSQVKSDLVIDALASMTGVSLETLLAAIKRLKNGFQGRQIMGSCSFEDELTPSDVYQQLAGIKLQSKRTRLVKGIVCWIMASTFLFSCIITAFVKWTMFMYVTTNMLSITFCALCVISLAMLLVKHKHLYLTMYIIPVLFTLLYNNYLVVYKQTFRGYVYAWLSYYVPSVEYTYTDEVIYGMLLLIGMVFVTLRSINHDLFSFIMFVGRVISVVSLWYMGSNLEEEVLLMLASLFGTYTWTTALSMAAAKVIAKW…
Giraffe coronavirus US/OH3-TC/2006	EF424622.1	Bovine coronavirus U00735.2	NSRTPKYTFGVVKPGETFTVLAAYNGKPQGAFHVTMRSSYTIKGSFLCGSCGSVGYVLMGDCVKFVYMHQLELSTGCHTGTDFNGDFYGPYKDAQVVQLPVQDYIQSVNFVAWLYAAILNNCNWFVQSDKCSVEDFNVWALSNGFSQVKSDLVIDALASMTGVSLETLLAAIKRLKNGFQGRQIMGSCSFEDELTPSDVYQQLAGIKLQSKRTRLVKGIVCWIMASTFLFSCIITAFVKWTMFMYVTTNMLSITFCALCVISLAMLLVKHKHLYLTMYIIPVLFTLLYNNYLVVYKQTFRGYVYAWLSYYVPSVEYTYTDEVIYGMLLLIGMVFVTLRSINHDLFSFIMFVGRVISVVSLWYMGSNLEEEILLMLASLFGTYTWTTALSMAAAKVIAKW…
Giraffe coronavirus US/OH3/2003	EF424623.1	Bovine coronavirus U00735.2	NSRTPKYTFGVVKPGETFTVLAAYNGKPQGAFHVTMRSSYTIKGSFLCGSCGSVGYVLMGDCVKFVYMHQLELSTGCHTGTDFNGDFYGPYKDAQVVQLPVQDYIQSVNFVAWLYAAILNNCNWFVQSDKCSVEDFNVWALSNGFSQVKSDLVIDALASMTGVSLETLLAAIKRLKNGFQGRQIMGSCSFEDELTPSDVYQQLAGIKLQSKRTRLVKGIVCWIMASTFLFSCIITAFVKWTMFMYVTTNMLSITFCALCVISLAMLLVKHKHLYLTMYIIPVLFTLLYNNYLVVYKQTFRGYVYAWLSYYVPSVEYTYTDEVIYGMLLLIGMVFVTLRSINHDLFSFIMFVGRVISVVSLWYMGSNLEEEILLMLASLFGTYTWTTALSMAAAKVIAKW…
Calf-giraffe coronavirus US/OH3/2006	EF424624.1	Bovine coronavirus U00735.2	NSRTPKYTFGVVKPGETFTVLAAYNGKPQGAFHVTMRSSYTIKGSFLCGSCGSVGYVLMGDCVKFVYMHQLELSTGCHTGTDFNGDFYGPYKDAQVVQLPVQDYIQSVNFVAWLYAAILNNCNWFVQSDKCSVEDFNVWALSNGFSQVKSDLVIDALASMTGVSLETLLAAIKRLKNGFQGRQIMGSCSFEDELTPSDVYQQLAGIKLQSKRTRLVKGIVCWIMASTFLFSCIITAFVKWTMFMYVTTNMLSITFCALCVISLAMLLVKHKHLYLTMYIIPVLFTLLYNNYLVVYKQTFRGYVYAWLSYYVPSVEYTYTDEVIYGMLLLIGMVFVTLRSINHDLFSFIMFVGRVISVVSLWYMGSNLEEEILLMLASLFGTYTWTTALSMAAAKVIAKW…
Equine coronavirus	EF446615.1	Bovine coronavirus U00735.2	NSRTPKYTFGVVKPGETFTVLAAYNGKPQGAFHVTMRSSYTIKGSFLCGSCGSVGYVLMGDCVKFVYMHQLELSTGCHTGTDFNGDFYGPYKDAQVVQLPVQDYIQSVNFVAWLYAAILNNCNWFVQSDKCSVEDFNVWALSNGFSQVKSDLVIDALASMTGVSLETLLAAIKRLKNGFQGRQIMGSCSFEDELTPSDVYQQLAGIKLQSKRTRLVKGIVCWIMASTFLFSCIITAFVKWTMFMYVTTNMLSITFCALCVISLAMLLVKHKHLYLTMYIIPVLFTLLYNNYLVVYKQTFRGYVYAWLSYYVPSVEYTYTDEVIYGVLLLIGMVFVTLRSINHDLFSFIMFGGRVISVVSLWYMGSNLEEEILLMLASLFGTYTWTTALSMAAAKVIAKW…
Turkey coronavirus	EU022525.1	Turkey coronavirus EU022525.1	ANADTPKYKFVKANCGDSFTIACSYGGTVVGLYPVTMRSNGTIRASFLAGACGSVGFNIEKGVVNFFYMHHLELPNALHTGTDLMDDFYGGYVDEEVAQRVPPDNLVTNNIVAWLYAAIISVKESSFSLPKWLESTTVSVEEYNKWAGDNGFTPFSTSTAITKLSAMTGVDVCKLLRTIMVKSAQWGSDPILGQYNFEDELTPESVFNQAGGVRLQFSIVRKATSWFWSRCVLACFLFVLCAIVLFTAIPLKYYVHAAVILLTAVLFIAFTVKHVMAYMDTFLLPTLTTVIIGVCAEVPFIYNTLISQVVIFLSQWYDPVAFDTMVPGMLLPLVLYTAFKCVQGCYMNSFNTSLLMLYQYMKLGFVVYTSSNTLTAYMEGNWELFFELVHTTVLANVSS…
Beluga whale coronavirus SW1	EU111742.1	Beluga whale coronavirus SW1 EU111742.1	NANTPKYKFAKARIGDNFSIACAYNGHVSGLYTVTLRENGTLKGSFMSGSCGSVGYNVTNEGVEFVYMHHLELPGCVHGGSDLHGIFYGGYVDEEVLQRIPPAPANSRNIVAWLYAAVYNNCDWFVKYGPKQVMSVEDFNEWASGYGFTKFEYHLAFDVFSAATGVSVEQMLAAIKELADGWNYAPVLGSFHLDDEYSPEMIMQQTSGIVLQSNVKKATKGFLSRLGYWLVMVILTVYASCNVVPLDMLPQLIMSVGVGFAIMFVTLKHQHFFMTTAIIPYVVTSILGMALEKPVFYNGWYFSFFHDFLKYVGIEATHQYAWMLLPFALYVAYNVAKGVGSTLINFNAGGISLWNSLVYGMRWGSTLRFLYTALMSDNVFETFGSSGEFYINMHMACVG…
SARS coronavirus ZJ02	EU371559.1	Civet SARS CoV SZ16 2003 AY304488.1	SNPKTPKYKFVRIQPGQTFSVLACYNGSPSGVYQCAMRPNHTIKGSFLNGSCGSVGFNIDYDCVSFCYMHHMELPTGVHAGTDLEGKFYGPFVDRQTAQAAGTDTTITLNVLAWLYAAVINGDRWFLNRFTTTLNDFNLVAMKYNYEPLTQDHVDILGPLSAQTGIAVLDMCAALKELLQNGMNGRTILGSTILEDEFTPFDVVRQCSGVTFQGKFKKIVKGTHHWMLLTFLTSLLILVQSTQWSLFFFVYENAFLPFTLGIMAIAACAMLLVKHKHAFLCLFLLPSLATVAYFNMVYMPASWVMRIMTWLELADTSLSGYRLKDCVMYASALVLLILMTARTVYDDAARRVWTLMNVITLVYKVYYGNALDQAISMWALVISVTSNYSGVVTTIMFLA…
SARS coronavirus BJ182a	EU371560.1	Civet SARS CoV SZ16 2003 AY304488.1	SNPKTPKYKFVRIQPGQTFSVLACYNGSPSGVYQCAMRPNHTIKGSFLNGSCGSVGFNIDYDCVSFCYMHHMELPTGVHAGTDLEGKFYGPFVDRQTAQAAGTDTTITLNVLAWLYAAVINGDRWFLNRFTTTLNDFNLVAMKYNYEPLTQDHVDILGPLSAQTGIAVLDMCAALKELLQNGMNGRTILGSTILEDEFTPFDVVRQCSGVTFQGKFKKIVKGTHHWMLLTFLTSLLILVQSTQWSLFFFVYENAFLPFTLGIMAIAACAMLLVKHKHAFLCLFLLPSLATVAYFNMVYMPASWVMRIMTWLELADTSLSGYRLKDCVMYASALVLLILMTARTVYDDAARRVWTLMNVITLVYKVYYGNALDQAISMWALVISVTSNYSGVVTTIMFLA…
SARS coronavirus BJ182b	EU371561.1	Civet SARS CoV SZ16 2003 AY304488.1	SNPKTPKYKFVRIQPGQTFSVLACYNGSPSGVYQCAMRPNHTIKGSFLNGSCGSVGFNIDYDCVSFCYMHHMELPTGVHAGTDLEGKFYGPFVDRQTAQAAGTDTTITLNVLAWLYAAVINGDRWFLNRFTTTLNDFNLVAMKYNYEPLTQDHVDILGPLSAQTGIAVLDMCAALKELLQNGMNGRTILGSTILEDEFTPFDVVRQCSGVTFQGKFKKIVKGTHHWMLLTFLTSLLILVQSTQWSLFFFVYENAFLPFTLGIMAIAACAMLLVKHKHAFLCLFLLPSLATVAYFNMVYMPASWVMRIMTWLELADTSLSGYRLKDCVMYASALVLLILMTARTVYDDAARRVWTLMNVITLVYKVYYGNALDQAISMWALVISVTSNYSGVVTTIMFLA…
SARS coronavirus BJ182-4	EU371562.1	Civet SARS CoV SZ16 2003 AY304488.1	SNPKTPKYKFVRIQPGQTFSVLACYNGSPSGVYQCAMRPNHTIKGSFLNGSCGSVGFNIDYDCVSFCYMHHMELPTGVHAGTDLEGKFYGPFVDRQTAQAAGTDTTITLNVLAWLYAAVINGDRWFLNRFTTTLNDFNLVAMKYNYEPLTQDHVDILGPLSAQTGIAVLDMCAALKELLQNGMNGRTILGSTILEDEFTPFDVVRQCSGVTFQGKFKKIVKGTHHWMLLTFLTSLLILVQSTQWSLFFFVYENAFLPFTLGIMAIAACAMLLVKHKHAFLCLFLLPSLATVAYFNMVYMPASWVMRIMTWLELADTSLSGYRLKDCVMYASALVLLILMTARTVYDDAARRVWTLMNVITLVYKVYYGNALDQAISMWALVISVTSNYSGVVTTIMFLA…
SARS coronavirus BJ182-8	EU371563.1	Civet SARS CoV SZ16 2003 AY304488.1	SNPKTPKYKFVRIQPGQTFSVLACYNGSPSGVYQCAMRPNHTIKGSFLNGSCGSVGFNIDYDCVSFCYMHHMELPTGVHAGTDLEGKFYGPFVDRQTAQAAGTDTTITLNVLAWLYAAVINGDRWFLNRFTTTLNDFNLVAMKYNYEPLTQDHVDILGPLSAQTGIAVLDMCAALKELLQNGMNGRTILGSTILEDEFTPFDVVRQCSGVTFQGKFKKIVKGTHHWMLLTFLTSLLILVQSTQWSLFFFVYENAFLPFTLGIMAIAACAMLLVKHKHAFLCLFLLPSLATVAYFNMVYMPASWVMRIMTWLELADTSLSGYRLKDCVMYASALVLLILMTARTVYDDAARRVWTLMNVITLVYKVYYGNALDQAISMWALVISVTSNYSGVVTTIMFLA…
SARS coronavirus BJ182-12	EU371564.1	Civet SARS CoV SZ16 2003 AY304488.1	SNPKTPKYKFVRIQPGQTFSVLACYNGSPSGVYQCAMRPNHTIKGSFLNGSCGSVGFNIDYDCVSFCYMHHMELPTGVHAGTDLEGKFYGPFVDRQTAQAAGTDTTITLNVLAWLYAAVINGDRWFLNRFTTTLNDFNLVAMKYNYEPLTQDHVDILGPLSAQTGIAVLDMCAALKELLQNGMNGRTILGSTILEDEFTPFDVVRQCSGVTFQGKFKKIVKGTHHWMLLTFLTSLLILVQSTQWSLFFFVYENAFLPFTLGIMAIAACAMLLVKHKHAFLCLFLLPSLATVAYFNMVYMPASWVMRIMTWLELADTSLSGYRLKDCVMYASALVLLILMTARTVYDDAARRVWTLMNVITLVYKVYYGNALDQAISMWALVISVTSNYSGVVTTIMFLA…
Bat coronavirus 1B	EU420137.1	Bat coronavirus 1B EU420137.1	NPHTPKHVFKTLKAGDAFNILACYDGVPSGVYGTILRHNKTIRGSFINGACGSPGFNINGDTVEFVYLHQLELGSGCHVGSNMEGAMYGGFEDQPSLQIEGADCLVTVNVIAFLYGAILNGCTWFLSNERITAEVFNGWAHANNFTEVGSLDCFNILAAKTGVDIQRVLASIQKLSKGFGGRNIIGYASLTDEFTVTEVVKQMYGVSLQSKRVPSVFNNVILVSVFWSMFLSELLYYTSSYWIKPDLITAVFVLLFGVAVMLTFTIKHKVLFLYTFLIPSVVISACYNLAWDLYIRELLAKYFDYHMSIFSMDIQGCFNILACIFVNAIHTWRFVKTGTATRLTYVLSLCVSVYNYWCCGDFLSLAMMVLLNINNNWYIGAFAYRFSVFVVNYMDPSVI…
Miniopterus bat coronavirus 1	EU420138.1	Bat coronavirus 1A NC 010437.1	NPHTPKHVFKTLRAGDAFNILACYDGVPSGVYGTILRHNKTIRGSFINGACGSPGFNINGDTVEFVYLHQLELGSGCHVGSNMEGVMYGGFDDQPSLQIEGADCLVTVNVIAFLYGAILNGCTWFLSNERVSAEVFNGWAHDNNFTDVGSFDCFNILAAKTGVDVQRILASIQKLAKGFGGRNIIGYASLTDEFTVSEVVKQMYGVSLQSKRVPSIFNNVTLVSVFWSMFLSELLYYTSSYWIKPDLITAVFVLLFGIAVMLTLTIKHKVLFLYTFLIPSVVISACYNLAWDLYIRELLAKYFDYHMSIFSMDIQGCFNIVACILVNAIHTWRFVKTGTATRLTYVLSLVVSVYNYWCCGDFLSLSMMVLLNINNNWYIGAIAYRFSVVVVNYMDPSVI…
Miniopterus bat coronavirus HKU8	EU420139.1	BtMf-AlphaCoV GD2012 KJ473797.1	SNPHTPKHTFRTLKPGDSFNILACYDGTPAGVYGITMRPNYTIRGSFINGACGSPGYNVVNGNVEFCYLHQLELGSGCHVGSNFDGIMYGNFQDQPSLQIEGADQLVTPNVVAFLYGALLNGVNWFVSPERLSVEAFNEWAHNNGFTDMSGAECFTMLAAKTGVDVQRVLASIQKIAKSFGGRNILGFTSLTDEFTAAEVIKQMYGVNLQSRKLPSVFNNIMLVGVFWFMFISEMLYYTSSYWIKPDLITPIFIILFAIAVFLTAFVKHKVLFLYTFLVPGIVITATSNLAWDCYVRDLLAKYLDYHMSIFNMDIQGVFNIAACFMVNALHTWRYMRSGYTTRVTYVASLIVSVYNYWYVGDALSLAMMLLLNVNNNWYIGACAYRFVLIVANYMNPAV…
Bulbul coronavirus HKU11-934	FJ376619.2	Bulbul coronavirus HKU11-934 FJ376619.2	SNSGTPDYEFVRITPGSSMTIACAYDGVVRNVYHVVLQTNNLIYASFLNGACGSVGYTLRGKTLLLHYMHHLEFNNQTHGGTDLHGQFYGPYIDEEVAQQQTAFQYYTDNVVAQLYAHLLTIDASPRWLASAEISESDFNSWASSNSFANFPCEQSNMAYILGLSQTAKVSVGRILNTIIQLTLNRSGALIMGKPDFECDWTPEMVYNQAPITLQSGVVKRASMWFFHFLFNTFLFVLAMLHVLPVDLYPIGLPVVVSLAFLITLSVKHSVVFTTTYLLPAFLMFVVKAPTLWIPNTYLRSAYEWVFGLSMSERLTTYTVGCYIAVYAFIAINYTLRCLRYRSTSVLSFCMQMLQYGYIAQITYRLMTQAWTERLLFTAFSLLTSHPLLAGFSWYVAGK…
Bulbul coronavirus HKU11-796	FJ376620.1	Bulbul coronavirus HKU11-796 FJ376620.1	SNSGTPDYEFVRITPGSSMTIACAYDGVVRNVYHVVLQTNNLIYASFLNGACGSVGYTLRGKTLLLHYMHHLEFNNQTHGGTDLHGQFYGPYVDEEVAQQQTAFQYYTDNVVAQLYAHLLTIDASPRWLASAEISESDFNAWASSNSFANFPCEQSNMAYILGLSQTAKVSVGRILNTIIQLTLNRSGALIMGKPDFECDWTPEMVYNQAPITLQSGVVKRASMWFFHFLFNTFLFVLATLHVLPVDLYPIGLPVVVSLAFLITLSVKHSVVFTTTYLLPAFLMFVVKAPTLWIPNTYLRSAYEWVFGLSMSERLTTYTVGCYIAVYAFIAINYTLRCLRYRSTSVISFCMQMLQYGYIAHITYRLMTQVWTERLLFTAFSLLTSHPLLAGFSWYVAGK…
Thrush coronavirus HKU12-600	FJ376621.1	Thrush coronavirus HKU12-600 FJ376621.1	NTATPDYEFVRLTPGSSMTIACAYDGVVRNVYHVVLQTNNLIYASFLNGACGSVGYTLKGKTLCLHYMHHLEFNNQTHGGTDLHGVFYGPYVDEEIAQQQTTFQYYTDNVVAQLYAHLLTVDASPRWLAQAEVSETDFNAWASNNSFANFPCEPANMSYILGLAQTSRVSIGRVLNTIIQLTLNRNGSLIMGKPDFECDWTPEMVYNQAPITLQSGIVQRTSMWLLHFLFNTLLAVLAMLHVLPTELYPLGLPVVTVFSSIITVTVKHSVVFTTTFLLPAFLMFVAKAPTLWIPNTYLRSLYEWVFGLTMSERLTCYTVGVYIVVYCLIALNYTLRCVRYRATSYVSIFMQCVQYAYVVHIVYRLLTQAWTDKLLFTAFSLLTSHPLLAVCGWWLAGKF…
Munia coronavirus HKU13-3514	FJ376622.1	Munia coronavirus HKU13-3514 FJ376622.1	SNTLTPDYRFERITPGSSMTIACTYDGVVRHVYHVVLQLNNLIYASFLNGACGSVGFTLKGKTLCLHYMHHIEFNNKTHSGTDLEGTFYGPYVDEEIAQNQTAFQYYTDNVVAQMYAHLLTVDANPRWLAQAAISVDDFNAWASSNAFAHFPCEQTNKAYILGLAQVTRVPLERILNTIIQLTLNRDGVMIMGAPDFDCDWTPEMVYNQAPIALQSGVVKKTCMWLFHCLFMAIAIMLAALHVLPVTLYPLALPFAAAIAVFLVLTIKHTVVFTTTFLLPSLIMMVVSANTFWIPNTYLRTLYQYVFGSSISQQLYCYSVALYIGVYVVLAVNYTLRSLRYRATSISTFSIQCFQFGYLLAILYRLFTTKWSENLVFTAASTFTSHPVLAGVCWWVARR…
Human enteric coronavirus 4408	FJ415324.1	Bovine coronavirus U00735.2	NSRTPKYTFGVVKPGETFTVLAAYNGKPQGAFHVTMRSSYTIKGSFLCGSCGSVGYVIMGDCVKFVYMHQLELSTGCHTGTDFNGDFYGPYKDAQVVQLPVQDYIQSVNFVAWLYAAILNNCNWFVQSDKCSVEDFNVWALSNGFSQVKSDLVIDALASMTGVSLETLLAAIKRLKNGFQGRQIMGSCSFEDELTPSDVYQQLAGIKLQSKRTRLVKGIVCWIMASTFLFSCIITAFVKWTMFMYVTTNMLSITFCALCVISLAMLLVKHKHLYLTMYIIPVLFTLLYNNYLVVYKQTFRGYVYAWLSYYVPSVEYTYTDEVIYGMLLLIGMVFVTLRSINHDLFSFIMFVGRVISVVSLWYMGSNLEEEILLMLASLFGTYTWTTALSMAAAKVIAKW…
Waterbuck coronavirus US/OH-WD358-TC/1994	FJ425184.1	Bovine coronavirus U00735.2	NSRTPKYTFGVVKPGETFTVLAAYNGKPQGAFHVTMRSSYTIKGSFLCGSCGSVGYVLMGDCVKFVYMHQLELSTGCHTGTDFNGDFYGPYKDAQVVQLPVQDYIQSVNFVAWLYAAILNNCNWFVQSDKCSVEDFNVWALSNGFSQVKSDLVIDALASMTGVSLETLLAAIKRLKNGFQGRQIMGSCSFEDELTPSDVYQQLAGIKLQSKRTRLVKGIVCWIMASTFLFSCIITAFVKWTMFMYVTTNMLSITFCALCVISLAMLLVKHKHLYLTMYIIPVLFTLLYNNYLVVYKQTFRGYVYAWLSYYVPSVEYTYTDEVIYGMLLLIGMVFVTLRSINHDLFSFIMFVGRVISVVSLWYMGSNLEEEILLMLASLFGTYTWTTALSMAAAKVIAKW…
Waterbuck coronavirus US/OH-WD358-GnC/1994	FJ425185.1	Bovine coronavirus U00735.2	NSRTPKYTFGVVKPGETFTVLAAYNGKPQGAFHVTMRSSYTIKGSFLCGSCGSVGYVLMGDCVKFVYMHQLELSTGCHTGTDFNGDFYGPYKDAQVVQLPVQDYIQSVNFVAWLYAAILNNCNWFVQSDKCSVEDFNVWALSNGFSQVKSDLVIDALASMTGVSLETLLAAIKRLKNGFQGRQIMGSCSFEDELTPSDVYQQLAGIKLQSKRTRLVKGIVCWIMASTFLFSCIITAFVKWTMFMYVTTNMLSITFCALCVISLAMLLVKHKHLYLTMYIIPVLFTLLYNNYLVVYKQTFRGYVYAWLSYYVPSVEYTYTDEVIYGMLLLIGMVFVTLRSINHDLFSFIMFVGRVISVVSLWYMGSNLEEEILLMLASLFGTYTWTTALSMAAAKVIAKW…
Waterbuck coronavirus US/OH-WD358/1994	FJ425186.1	Bovine coronavirus U00735.2	NSRTPKYTFGVVKPGETFTVLAAYNGKPQGAFHVTMRSSYTIKGSFLCGSCGSVGYVLMGDCVKFVYMHQLELSTGCHTGTDFNGDFYGPYKDAQVVQLPVQDYIQSVNFVAWLYAAILNNCNWFVQSDKCSVEDFNVWALSNGFSQVKSDLVIDALASMTGVSLETLLAAIKRLKNGFQGRQIMGSCSFEDELTPSDVYQQLAGIKLQSKRTRLVKGIVCWIMASTFLFSCIITAFVKWTMFMYVTTNMLSITFCALCVISLAMLLVKHKHLYLTMYIIPVLFTLLYNNYLVVYKQTFRGYVYAWLSYYVPSVEYTYTDEVIYGMLLLIGMVFVTLRSINHDLFSFIMFVGRVISVVSLWYMGSNLEEEILLMLASLFGTYTWTTALSMAAAKVIAKW…
White-tailed deer coronavirus US/OH-WD470/1994	FJ425187.1	Bovine coronavirus U00735.2	NSRTPKYTFGVVKPGETFTVLAAYNGKPQGAFHVTMRSSYTIKGSFLCGSCGSVGYVLMGDCVKFVYMHQLELSTGCHTGTDFNGDFYGPYKDAQVVQLPVQDYIQSVNFVAWLYAAILNNCNWFVQSDKCSVEDFNVWALSNGFSQVKSDLVIDALASMTGVSLETLLAAIKRLKNGFQGRQIMGSCSFEDELTPSDVYQQLAGIKLQSKRTRLVKGIVCWIMASTFLFSCIITAFVKWTMFMYVTTNMLSITFCALCVISLAMLLVKHKHLYLTMYIIPVLFTLLYNNYLVVYKQTFRGYVYAWLSYYVPSVEYTYTDEVIYGMLLLIGMVFVTLRSINHDLFSFIMFVGRVISVVSLWYMGSNLEEEILLMLASLFGTYTWTTALSMAAAKVIAKW…
Sambar deer coronavirus US/OH-WD388-TC/1994	FJ425188.1	Bovine coronavirus U00735.2	NSRTPKYTFGVVKPGETFTVLAAYNGKPQGAFHVTMRSSYTIKGSFLCGSCGSVGYVLMGDCVKFVYMHQLELSTGCHTGTDFNGDFYGPYKDAQVVQLPVQDYIQSVNFVAWLYAAILNNCNWFVQSDKCSVEDFNVWALSNGFSQVKSDLVIDALASMTGVSLETLLAAIKRLKNGFQGRQIMGSCSFEDELTPSDVYQQLAGIKLQSKRTRLVKGIVCWIMASTFLFSCIITAFVKWTMFMYVTTNMLSITFCALCVISLAMLLVKHKHLYLTMYIIPVLFTLLYNNYLVVYKQTFRGYVYAWLSYYVPSVEYTYTDEVIYGMLLLIGMVFVTLRSINHDLFSFIMFVGRVISVVSLWYMGSNLEEEILLMLASLFGTYTWTTALSMAAAKVIAKW…
Sambar deer coronavirus US/OH-WD388/1994	FJ425189.1	Bovine coronavirus U00735.2	NSRTPKYTFGVVKPGETFTVLAAYNGKPQGAFHVTMRSSYTIKGSFLCGSCGSVGYVLMGDCVKFVYMHQLELSTGCHTGTDFNGDFYGPYKDAQVVQLPVQDYIQSVNFVAWLYAAILNNCNWFVQSDKCSVEDFNVWALSNGFSQVKSDLVIDALASMTGVSLETLLAAIKRLKNGFQGRQIMGSCSFEDELTPSDVYQQLAGIKLQSKRTRLVKGIVCWIMASTFLFSCIITAFVKWTMFMYVTTNMLSITFCALCVISLAMLLVKHKHLYLTMYIIPVLFTLLYNNYLVVYKQTFRGYVYAWLSYYVPSVEYTYTDEVIYGMLLLIGMVFVTLRSINHDLFSFIMFVGRVISVVSLWYMGSNLEEEILLMLASLFGTYTWTTALSMAAAKVIAKW…
SARS coronavirus Rs_672/2006	FJ588686.1	SARS coronavirus Rs 672 2006 FJ588686.1	SNPKTPKYKFVRIQPGQTFSVLACYNGSPSGVYQCAMRSNHTIKGSFLNGSCGSVGFNVDYDCVSFCYMHHMELPTGVHAGTDLEGKFYGPFVDRQTAQAAGTDTTITLNVLAWLYAAVINGDRWFLNRFTTTLNDFNLVAMKYNYEPLTQDHVDILGPLSAQTGIAVLDMCAALKELLQNGMNGRTILGSTILEDEFTPFDVVRQCSGVTFQGKFKKIVKGTHHWMLLTFLTSLLILVQSTQWSLFFFVYENAFLPFTLGIMAIAACAMLLVKHKHAFLCLFLLPSLATVAYFNMVYMPASWVMRIMTWLELADTSLSGYRLKDCVMYASALVLLILMTARTVYDDAARRVWTLMNVITLVYKVYYGNALDQAISMWALVISVTSNYSGVVTTIMFLA…
Murine coronavirus RA59/R13	FJ647218.1	Murine hepatitis virus strain JHM AC 000192.1	NPNTPKYSFGVVKPGETFTVLAAYNGRPQGAFHVTLRSSHTIKGSFLCGSCGSVGYVLTGDSVRFVYMHQLELSTGCHTGTDFSGNFYGPYRDAQVVQLPVQDYTQTVNVVAWLYAAIFNRCNWFVQSDSCSLEEFNVWAMTNGFSSIKADLVLDALASMTGVTVEQVLAAIKRLHSGFQGKQILGSCVLEDELTPSDVYQQLAGVKLQSKRTRVIKGTCCWILASTFLFCSIISAFVKWTMFMYVTTHMLGVTLCALCFVSFAMLLIKHKHLYLTMYIMPVLCTLFYTNYLVVYKQSFRGLAYAWLSHFVPAVDYTYMDEVLYGVVLLVAMVFVTMRSINHDVFSIMFLVGRLVSLVSMWYFGANLEEEVLLFLTSLFGTYTWTTMLSLATAKVIAKW…
Murine coronavirus RJHM/A	FJ647219.1	Murine hepatitis virus strain JHM AC 000192.1	NPNTPKYSFGVVKPGETFTVLAAYNGRPQGAFHVVMRSSHTIKGSFLCGSCGSVGYVLTGDSVRFVYMHQLELSTGCHTGTDFSGNFYGPYRDAQVVQLPVQDYTQTVNVVAWLYAAILNRCNWFVQSDSCSLEEFNVWAMTNGFSSIKADLVLDALASMTGVTVEQMLAAIKRLHSGFQGKQILGSCVLEDELTPSDVYQQLAGVKLQSKRTRVIKGTCCWILASTFLFCSIISAFVKWTMFMYVTTHMLGVTLCALCFVSFAMLLIKHKHLYLTMYIMPVLCTLFYTNYLVVYKQSFRGLAYAWLSHFVPAVDYTYMDEVLYGVVLLVAMVFVTMRSINHDVFSTMFLVGRLVSLVSMWYFGANLEEEVLLFLTSLFGTYTWTTMLSLATAKVIAKW…
Murine coronavirus RA59/SJHM	FJ647220.1	Murine hepatitis virus strain JHM AC 000192.1	NPNTPKYSFGVVKPGETFTVLAAYNGRPQGAFHVTLRSSHTIKGSFLCGSCGSVGYVLTGDSVRFVYMHQLELSTGCHTGTDFSGNFYGPYRDAQVVQLPVQDYTQTVNVVAWLYAAIFNRCNWFVQSDSCSLEEFNVWAMTNGFSSIKADLVLDALASMTGVTVEQVLAAIKRLHSGFQGKQILGSCVLEDELTPSDVYQQLAGVKLQSKRTRVIKGTCCWILASTFLFCSIISAFVKWTMFMYVTTHMLGVTLCALCFVSFAMLLIKHKHLYLTMYIMPVLCTLFYTNYLVVYKQSFRGLAYAWLSHFVPAVDYTYMDEVLYGVVLLVAMVFVTMRSINHDVFSIMFLVGRLVSLVSMWYFGANLEEEVLLFLTSLFGTYTWTTMLSLATAKVIAKW…
Murine coronavirus repA59/RJHM	FJ647221.1	Murine hepatitis virus strain JHM AC 000192.1	NPNTPKYSFGVVKPGETFTVLAAYNGRPQGAFHVTLRSSHTIKGSFLCGSCGSVGYVLTGDSVRFVYMHQLELSTGCHTGTDFSGNFYGPYRDAQVVQLPVQDYTQTVNVVAWLYAAIFNRCNWFVQSDSCSLEEFNVWAMTNGFSSIKADLVLDALASMTGVTVEQVLAAIKRLHSGFQGKQILGSCVLEDELTPSDVYQQLAGVKLQSKRTRVIKGTCCWILASTFLFCSIISAFVKWTMFMYVTTHMLGVTLCALCFVSFAMLLIKHKHLYLTMYIMPVLCTLFYTNYLVVYKQSFRGLAYAWLSHFVPAVDYTYMDEVLYGVVLLVAMVFVTMRSINHDVFSIMFLVGRLVSLVSMWYFGANLEEEVLLFLTSLFGTYTWTTMLSLATAKVIAKW…
Murine coronavirus SA59/RJHM	FJ647222.1	Murine hepatitis virus strain JHM AC 000192.1	NPNTPKYSFGVVKPGETFTVLAAYNGRPQGAFHVVMRSSHTIKGSFLCGSCGSVGYVLTGDSVRFVYMHQLELSTGCHTGTDFSGNFYGPYRDAQVVQLPVQDYTQTVNVVAWLYAAILNRCNWFVQSDSCSLEEFNVWAMTNGFSSIKADLVLDALASMTGVTVEQMLAAIKRLHSGFQGKQILGSCVLEDELTPSDVYQQLAGVKLQSKRTRVIKGTCCWILASTFLFCSIISAFVKWTMFMYVTTHMLGVTLCALCFVSFAMLLIKHKHLYLTMYIMPVLCTLFYTNYLVVYKQSFRGLAYAWLSHFVPAVDYTYMDEVLYGVVLLVAMVFVTMRSINHDVFSTMFLVGRLVSLVSMWYFGANLEEEVLLFLTSLFGTYTWTTMLSLATAKVIAKW…
Murine coronavirus MHV-1	FJ647223.1	Murine hepatitis virus strain JHM AC 000192.1	NPNTPKYSFGVVKPGETFTVLAAYNGRAQGAFHVTMRSSHTIKGSFLCGSCGSVGYVLTGDSVRFVYMHQLELSTGCHTGTDFSGNFYGPYRDAQVVQLPVQDYTQTVNVVAWLYAAILNRCNWFVQSDSCSLEEFNVWAMTNGFSSFKADLVLDALASMTGVSVEQVLAAIKRLHSGFQGKQILGSCVLEDELTPSDVYQQLAGVKLQSKRTRVVKGTCCWILASTFLVCSIISAFVKWTMFMYVTTHMLGVTLCALCFVSFAMLLIKHKHLYLTMYIMPVLCTLFYTNYLVVYKQSFRGLAYAWLSHFVPAVDYTYMDEVLYGVVLLVAMVFVTMRSINHDVFSIMFLVGRLVSLVSMWYFGANLEEEVLLFLASLFGTYTWTTMLSLATAKVIAKW…
Murine coronavirus MHV-3	FJ647224.1	Murine hepatitis virus strain JHM AC 000192.1	NPNTPKYSFGVVKPGETFTVLAAYNGRAQGAFHVTMRSSHTIKGSFLCGSCGSVGYVLTGDSVRFVYMHQLELSTGCHTGTDFSGNFYGPYRDAQVVQLPVQDYTQTVNVVAWLYAAILNRCNWFVQSDSCSLEEFNVWAMTNGFSSFKADLVLDALASMTGVSVEQVLAAIKRLHSGFQGKQILGSCVLEDELTPSDVYQQLAGVKLQSKRTRVVKGTCCWILASTFLVCSIISAFVKWTMFMYVTTHMLGVTLCALCFVSFAMLLIKHKHLYLTMYIMPVLCTLFYTNYLVVYKQSFRGLAYAWLSHFVPAVDYTYMDEVLYGVVLLVAMVFVTMRSINHDVFSVMFLVGRLVSLVSMWYFGANLEEEVLLFLTSLFGTYTWTTMLSLATAKVIAKW…
Murine coronavirus inf-MHV-A59	FJ647225.1	Murine hepatitis virus strain JHM AC 000192.1	NPNTPKYSFGVVKPGETFTVLAAYNGRPQGAFHVTLRSSHTIKGSFLCGSCGSVGYVLTGDSVRFVYMHQLELSTGCHTGTDFSGNFYGPYRDAQVVQLPVQDYTQTVNVVAWLYAAIFNRCNWFVQSDSCSLEEFNVWAMTNGFSSIKADLVLDALASMTGVTVEQVLAAIKRLHSGFQGKQILGSCVLEDELTPSDVYQQLAGVKLQSKRTRVIKGTCCWILASTFLFCSIISAFVKWTMFMYVTTHMLGVTLCALCFVSFAMLLIKHKHLYLTMYIMPVLCTLFYTNYLVVYKQSFRGLAYAWLSHFVPAVDYTYMDEVLYGVVLLVAMVFVTMRSINHDVFSIMFLVGRLVSLVSMWYFGANLEEEVLLFLTSLFGTYTWTTMLSLATAKVIAKW…
Murine coronavirus MHV-JHM.IA	FJ647226.1	Murine hepatitis virus strain JHM AC 000192.1	NPNTPKYSFGVVKPGETFTVLAAYNGRPQGAFHVVMRSSHTIKGSFLCGSCGSVGYVLTGDSVRFVYMHQLELSTGCHTGTDFSGNFYGPYRDAQVVQLPVQDYTQTVNVVAWLYAAILNRCNWFVQSDSCSLEEFNVWAMTNGFSSIKADLVLDALASMTGVTVEQMLAAIKRLHSGFQGKQILGSCVLEDELTPSDVYQQLAGVKLQSKRTRVIKGTCCWILASTFLFCSIISAFVKWTMFMYVTTHMLGVTLCALCFVSFAMLLIKHKHLYLTMYIMPVLCTLFYTNYLVVYKQSFRGLAYAWLSHFVPAVDYTYMDEVLYGVVLLVAMVFVTMRSINHDVFSTMFLVGRLVSLVSMWYFGANLEEEVLLFLTSLFGTYTWTTMLSLATAKVIAKW…
Murine coronavirus repJHM/RA59	FJ647227.1	Murine hepatitis virus strain JHM AC 000192.1	NPNTPKYSFGVVKPGETFTVLAAYNGRPQGAFHVVMRSSHTIKGSFLCGSCGSVGYVLTGDSVRFVYMHQLELSTGCHTGTDFSGNFYGPYRDAQVVQLPVQDYTQTVNVVAWLYAAILNRCNWFVQSDSCSLEEFNVWAMTNGFSSIKADLVLDALASMTGVTVEQMLAAIKRLHSGFQGKQILGSCVLEDELTPSDVYQQLAGVKLQSKRTRVIKGTCCWILASTFLFCSIISAFVKWTMFMYVTTHMLGVTLCALCFVSFAMLLIKHKHLYLTMYIMPVLCTLFYTNYLVVYKQSFRGLAYAWLSHFVPAVDYTYMDEVLYGVVLLVAMVFVTMRSINHDVFSTMFLVGRLVSLVSMWYFGANLEEEVLLFLTSLFGTYTWTTMLSLATAKVIAKW…
SARS coronavirus ExoN1	FJ882926.1	Civet SARS CoV SZ16 2003 AY304488.1	SNPKTPKYKFVRIQPGQTFSVLACYNGSPSGVYQCAMRPNHTIKGSFLNGSCGSVGFNIDYDCVSFCYMHHMELPTGVHAGTDLEGKFYGPFVDRQTAQAAGTDTTITLNVLAWLYAAVINGDRWFLNRFTTTLNDFNLVAMKYNYEPLTQDHVDILGPLSAQTGIAVLDMCAALKELLQNGMNGRTILGSTILEDEFTPFDVVRQCSGVTFQGKFKKIVKGTHHWMLLTFLTSLLILVQSTQWSLFFFVYENAFLPFTLGIMAIAACAMLLVKHKHAFLCLFLLPSLATVAYFNMVYMPASWVMRIMTWLELADTSLSGYRLKDCVMYASALVLLILMTARTVYDDAARRVWTLMNVITLVYKVYYGNALDQAISMWALVISVTSNYSGVVTTIMFLA…
SARS coronavirus wtic-MB	FJ882927.1	Civet SARS CoV SZ16 2003 AY304488.1	SNPKTPKYKFVRIQPGQTFSVLACYNGSPSGVYQCAMRPNHTIKGSFLNGSCGSVGFNIDYDCVSFCYMHHMELPTGVHAGTDLEGKFYGPFVDRQTAQAAGTDTTITLNVLAWLYAAVINGDRWFLSRFTTTLNDFNLVAMKYNYEPLTQDHVDILGPLSAQTGIAVLDMCAALKELLQNGMNGRTILGSTILEDEFTPFDVVRQCSGVTFQGKFKKIVKGTHHWMLLTFLTSLLILVQSTQWSLFFFVYENAFLPFTLGIMAIAACAMLLVKHKHAFLCLFLLPSLATVAYFNMVYMPASWVMRIMTWLELADTSLSGYRLKDCVMYASALVLLILMTARTVYDDAARRVWTLMNVITLVYKVYYGNALDQAISMWALVISVTSNYSGVVTTIMFLA…
SARS coronavirus MA15 ExoN1	FJ882942.1	SARS coronavirus MA15 ExoN1 FJ882942.1	SNPKTPKYKFVRIQPGQTFSVLACYNGSPSGVYQCAMRPNYTIKGSFLNGSCGSVGFNIDYDCVSFCYMHHMELPTGVHAGTDLEGKFYGPFVDRQTAQAAGTDTTITLNVLAWLYAAVINGDRWFLNRFTTTLNDFNLVAMKYNYEPLTQDHVDILGPLSALTGIAVLDMCAALKALLQNGMNGRTILGSTILEDEFTPFDVVRQCSGVTFQGKFKKIVKGTHHWMLLTFLTSLLILVQSTQWSLFFFVYENAFLPFTLGIMAIAACAMLLVKHKHAFLCLFLLPSLATVAYFNMVYMPASWVMRIMTWLELADTSLSGYRLKDCVMYASALVLLILMTARTVYDDAARRVWTLMNVITLVYKVYYGNALDQAISMWALVISVTSNYSGVVTTIMFLA…
SARS coronavirus MA15	FJ882948.1	Civet SARS CoV SZ16 2003 AY304488.1	SNPKTPKYKFVRIQPGQTFSVLACYNGSPSGVYQCAMRPNYTIKGSFLNGSCGSVGFNIDYDCVSFCYMHHMELPTGVHAGTDLEGKFYGPFVDRQTAQAAGTDTTITLNVLAWLYAAVINGDRWFLNRFTTTLNDFNLVAMKYNYEPLTQDHVDILGPLSAQTGIAVLDMCAALKALLQNGMNGRTILGSTILEDEFTPFDVVRQCSGVTFQGKFKKIVKGTHHWMLLTFLTSLLILVQSTQWSLFFFVYENAFLPFTLGIMAIAACAMLLVKHKHAFLCLFLLPSLATVAYFNMVYMPASWVMRIMTWLELADTSLSGYRLKDCVMYASALVLLFLMTARTVYDDAARRVWTLMNVITLVYKVYYGNALDQAISMWALVISVTSNYSGVVTTIMFLA…
SARS coronavirus P2	FJ882963.1	Civet SARS CoV SZ16 2003 AY304488.1	SNPKTPKYKFVRIQPGQTFSVLACYNGSPSGVYQCAMRPNHTIKGSFLNGSCGSVGFNIDYDCVSFCYMHHMELPTGVHAGTDLEGKFYGPFVDRQTAQAAGTDTTITLNVLAWLYAAVINGDRWFLNRFTTTLNDFNLVAMKYNYEPLTQDHVDILGPLSAQTGIAVLDMCAALKELLQNGMNGRTILGSTILEDEFTPFDVVRQCSGVTFQGKFKKIVKGTHHWMLLTFLTSLLILVQSTQWSLFFFVYENAFLPFTLGIMAIAACAMLLVKHKHAFLCLFLLPSLATVAYFNMVYMPASWVMRIMTWLELADTSLSGYRLKDCVMYASALVLLILMTARTVYDDAARRVWTLMNVITLVYKVYYGNALDQAISMWALVISVTSNYSGVVTTIMFLA…
Murine hepatitis virus strain A59	FJ884686.1	Murine hepatitis virus strain JHM AC 000192.1	NPNTPKYSFGVVKPGETFTVLAAYNGRPQGAFHVTLRSSHTIKGSFLCGSCGSVGYVLTGDSVRFVYMHQLELSTGCHTGTDFSGNFYGPYRDAQVVQLPVQDYTQTVNVVAWLYAAIFNRCNWFVQSDSCSLEEFNVWAMTNGFSSIKADLVLDALASMTGVTVEQVLAAIKRLHSGFQGKQILGSCVLEDELTPSDVYQQLAGVKLQSKRTRVIKGTCCWILASTFLFCSIISAFVKWTMFMYVTTHMLGVTLCALCFVSFAMLLIKHKHLYLTMYIMPVLCTLFYTNYLVVYKQSFRGLAYAWLSHFVPAVDYTYMDEVLYGVVLLVAMVFVTMRSINHDVFSIMFLVGRLVSLVSMWYFGANLEEEVLLFLTSLFGTYTWTTMLSLATAKVIAKW…
Feline coronavirus RM	FJ938051.1	Feline alphacoronavirus 1 MH817484.1	NPNTPEHKFKSVRPGESFNILACYEGCPGSVYGVNMRSQGTIKGSFIAGTCGSVGYVLENGLLYFVYMHHLELGNGSHVGSNLEGEMYGGYEDQPSMQLEGTNVMSSDNVVAFLYAALINGERWFVTNASMSLESYNAWAKTNSFTELISTDAFNMLAAKTGYSVEKLLECIVRLNKGFGGRTILSYGSLCDEFTPMEVIRQMYGVNLQSGKVKSLFYPMMTAMAILFAFWLEFFMYTPFTWINPAFVSAILAVTTLVSVILVAGIKHKMLFFMSFVMPSVVLATVHNVVWDMTYYESLQVLVANVNTXFLPVDMQGVMLALFCIVVFVTYTIRFFTCKQSWFSLFVTTVFVVFNIIKLLGMVGEPWTDDNIMLCLVNMLTMLISLTTKDWFVVLASYK…
Feline coronavirus UU11	FJ938052.1	Feline alphacoronavirus 1 MH817484.1	NPNTPEHKFKSVKPGESFNILACYEGCPGSVYGVNMRSQGTIKGSFIAGTCGSVGYVLENGTLYFVYMHHLELGNGSHVGSNLEGEMYGGYEDQPSMQLEGTNVMSSDNVVAFLYAALINGERWFVTNASMSLESYNAWAKTNSFTEIVSTDAFNMLAAKTGYSVEKLLECIVRLNKGFGGRTILSYGSLCDEFTPTEVIRQMYGVNLQCGKVKSLFYPMMTAMAILFAFWLEFFMYTPFTWINPTFVSVILAVTTIVSAILVAGIKHKMLFFMSFVMPSVILATAHNVVWDLTYYESLQVLVENVNTTFLPVDMQGVMLALFCVVVFVTYTIRFFTCKQSWFSLFVTTVFVVFNIVKLLGMVGEPWTEDHILLCLVNMLTMLISLTTKDWFVVFASYK…
Feline coronavirus UU7	FJ938053.1	Feline alphacoronavirus 1 MH817484.1	NPNTPEHKFKSVRPGESFNILACYEGCPGSVYGVNMRSQGTIKGSFIAGTCGSVGYVLENGTLYFVYMHHLELGNGSHVGSNLEGEMYGGYEDQPSMQLEGTNVMSSDNVVAFLYAALINGERWFVTNASMSLESYNAWAKTNSFTEIVSTDAFNMLAAKTGYSVEKLLDCIVRLNKGFGGRTILSYGSLCDEFTPTEVIRQMYGVNLQSGKVKSLFYPMMTAMAILFAFWLEFFMYTPFTWISPAFVSAILAITTLVSLILVAGIKHKMLFFMSFVMPSVVLATVHNVVWDMTYYESLQALVTNVNTTFLPVDMQGVMLALFCVVVFVTYTIRFFTCKQSWFSLFVTTVFVVFNIVKLLGMVGEPWTEDHILLCLVNMLTMLISLTTKDWFVVFASYK…
Feline coronavirus UU4	FJ938054.1	Feline alphacoronavirus 1 MH817484.1	NPNTPEHKFKSVRPGESFNILACYEGCPGSVYGVNMRSQGTIKGSFIAGTCGSVGYVLENGTLYFVYMHHLELGNGSHVGSNLEGEMYGGYEDQPSMQLEGTNVMSSDNVVAFLYAALINGERWFVTNASMSLESYNVWAKTNSFTEIVSTDAFNMLAAKTGYSVEKLLDCIVRLNKGFGGRTILSYGSLCDEFTPTEVIRQMYGVNLQSGKVKSLFYPMMTAMAILFAFWLEFFMYTPFAWISPAFVSAILAITTLVSLILVAGIKHKMLFFMSFIMPSVVLATVHNVVWDMTYYESLQALVTNVNTTFLPVDMQGVMLTLFCVVVFVTYTIRFFTCKQSWFSLFVTTVFVVFNIVKLLGMVGEPWTEDHILLCLVNMLTMLISLTTKDWFVVFASYK…
Feline coronavirus UU8	FJ938055.1	Feline alphacoronavirus 1 MH817484.1	NPNTPEHKFKSVKPGESFNILACYEGCPGSVYGVNMRSQGTIKGSFIAGTCGSVGYVLENGTLYFVYMHHLELGNGSHVGSNLEGEMYGGYEDQPSMQLEGTNVMSSDNVVAFLYAALINGERWFVTNASMSLESYNAWAKTNSFTEIVSTDAFNMLAAKTGYSVEKLLECIVRLNKGFGGRTILSYGSLCDEFTPTEVIRQMYGVNLQCGKVKSLFYPMMTAMAILFAFWLEFFMYTPFTWINPTFVSVILAITTIVSAILVAGIKHKMLFFMSFVMPSVILATAHNVVWDLTYYESLQVLVENVNTTFLPVDMQGVMLALFCVVVFVTYTIRFFTCKQSWFSLFVTTVFVVFNIVKLLGMVGEPWTEDHILLCLVNMLTMLISLTTKDWFVVFASYK…
Feline coronavirus UU5	FJ938056.1	Feline alphacoronavirus 1 MH817484.1	NPNTPEHKFKSVKPGESFNILACYEGCPGSVYGVNMRSQGTIKGSFIAGTCGSVGYVLENGTLYFVYMHHLELGNGSHVGSNLEGVMYGGYEDQPSMQLEGTNVMSSDNVVAFLYAALINGERWFVTNASMSLESYNAWAKTNSFTEIVSTDAFNMLAAKTGYSVEKLLECIVRLNKGFGGRTILSYGSLCDEFTPTEVIRQMYGVNLQSGKVKSLFYPVMTAMAILFAFWLEFFMYTPFTWISPAFVSAILAITTLASVILVTGIKHKMLFFMSFVMPSVVLATVHNVVWDLTYYESLQVLVTNVNTTFLPVDMQGVMLALFCVVVFVTYTIRFFTCKQSWFSLFVTTVFVVFNIVKLLGMVGEPWTDDHILLCLVNMLTMLISLTTKDWFVVFASYK…
Feline coronavirus UU15	FJ938057.1	Feline alphacoronavirus 1 MH817484.1	NPNTPEHKFKSVKPGESFNILACYEGCPGSVYGVNMRSQGTIKGSFIAGTCGSVGYVLENGTLYFVYMHHLELGNGSHVGSNLEGEMYGGYEDQPSMQLEGTNVMSSDNVVAFLYAALINGERWFVTNASMSLESYNAWAKTNSFTEIVSTDAFNMLAAKTGYSVEKLLECIVRLNKGFGGRTILSYGSLCDEFTPTEVIRQMYGVNLQSGKMKSLFYPVMTAIAILFAFWLEFFMYTPFTWINPTFVSAILAITTFVSAILVVGIKHKMLFFMSFVMPSVILATAHNVVWDLSYYESLQVLVENVNTTFLPVDMQGVMLTLFCVVVFVTYTIRFFTCRQSWFSLFVTTVFVVFNIVKLLGMVGEPWTEDYILLCLVNMLTMLISLTTKDWFVVFASYK…
Feline coronavirus UU16	FJ938058.1	Feline alphacoronavirus 1 MH817484.1	NPNTPEHKFKSVKPGESFNILACYEGCPGSVYGVNMRSQGTIKGSFIAGTCGSVGYVLENGVLYFVYMHHLELGNGSHVGSNLEGEMYGGYEDQPSMQLEGTNVMSSDNVVAFLYAALINGERWFVTNASMSLESYNAWAKTNSFTEIVSTDAFNMLAAKTGYSVEKLLECIVRLNKGXGGRTILSYGSLCDEFTPTEVIRQMYGVNLQSGKVKFLFYPVMTAMAILFAFWLEFFMYTPFTWINPTFVSAILAITTLVSVILVAGIKHKMLFFMSFVMPSVVLATVHNVVWDMTYYESLQVLVENVNTTFLPVDMQGVMLALFCVVVFVTYTIRFFTCKQSWFSLFVTTVFVVFNIVKLLGMVGEPWNDDHILLCLVNMLTMLISLTTRDWFVVFASYK…
Feline coronavirus UU10	FJ938059.1	Feline alphacoronavirus 1 MH817484.1	NPNTPEHKFKSVKPGESFNILACYEGCPGSVYGVNMRSQGTIKGSFIAGTCGSVGYVLENGTLYFVYMHHLELGNGSHVGSNLEGEMYGGYEDQPSMQLEGTNVMSSDNVVAFLYAALINGERWFVTNASMSLESYNAWAKTNSFTEIVSTDAFNMLAAKTGYSVEKLLECIVRLNKGFGGRTILSYGSLCDEFTPTEVIRQMYGVNLQCGKVKSLFYPMMTAMAILFAFWLEFFMYTPFTWINPTFVSVILAVTTIVSAILVAGIKHKMLFFMSFVMPSVILATAHNVVWDLTYYESLQVLVENVNTTFLPVDMQGVMLALFCVVVFVTYTIRFFTCKQSWFSLFVTTVFVVFNIVKLLGMVGEPWTEDHILLCLVNMLTMLISLTTKDWFVVFASYK…
Feline coronavirus UU2	FJ938060.1	Feline alphacoronavirus 1 MH817484.1	NPNTPEHKFKSVKPGDSFNILACYEGCPGSVYGVNMRSQGTIKGSFIAGTCGSVGYVLENGTLYFVYMHHLELGNGSHVGSNLEGEMYGGYEDQPSMQLEGTNVMSSDNVIAFLYAALINGERWFVTNASMSLESYNAWAKTNSFTEIVSTDAFNMLAAKTGYSVEKLLECIVRLNKGFGGRTILSYGSLCDEFTPTEVIRQMYGVNLQSGKVKSLFYPMMTAMAILFAFWLEFFMYTPFTWINPAFVSVILAITTLVSVILVVGIKHKMLFFMSFVMPSVILATAHNVVWDMTYYESLQVIVENVNTTFLPVDMQGVMLALFCVIVFVTYTVRFFTCKQSWFSLFVTTGFVVFNIVKLLGMIGEPWTDDHILLCLVNMLTMLISLTTKDWFVVFVSYK…
Feline coronavirus UU3	FJ938061.1	Feline alphacoronavirus 1 MH817484.1	NPNTPEHKFKSVKPGDSFNILACYEGCPGSVYGVNMRSQGTIKGSFIAGTCGSVGYVLENGTLYFVYMHHLELGNGSHVGSNLEGEMYGGYEDQPSMQLEGTNVMSSDNVIAFLYAALINGERWFVTNASMSLESYNAWXKTNSFTEIVSTDAFNMLAAKTGYSVEKLLECIVRLNKGFGGRTILSYGSLCDEFTPTEVIRQMYGVNLQSGKVKSLFYPMMTAMAILFAFWLEFFMYTPFTWINPAFVSVILAITTLVSVILVVGIKHKMLFFMSFVMPSVILATAHNVVWDMTYYESLQVIVENVNTTFLPVDMQGVMLALFCVIVFVTYTVRFFTCKQSWFSLFVTTGFVVFNIVKLLGMIGEPWTDDHILLCLVNMLTMLISLTTKDWFVVFVSYK…
Feline coronavirus UU9	FJ938062.1	Feline alphacoronavirus 1 MH817484.1	NPNTPEHKFKSVKPGESFNILACYEGCPGSVYGVNMRSQGTIKGSFIAGTCGSVGYVLENGTLYFVYMHHLELGNGSHVGSNLEGEMYGGYEDQPSMQLEGTNVMSSDNVVAFLYAALINGERWFVTNASMSLESYNAWAKTNSFTEIVSTDAFNMLAAKTGYSVEKLLECIVRLNKGFGGRTILSYGSLCDEFTPTEVIRQMYGVNLQCGKVKSLFYPMMTAMAILFAFWLEFFMYTPFTWINPTFVSVILAITTIVSAILVAGIKHKMLFFMSFVMPSVILATAHNVVWDLTYYESLQVLVENVNTTFLPVDMQGVMLALFCVVVFVTYTIRFFTCKQSWFSLFVTTVFVVFNIVKLLGMVGEPWTEDHILLCLVNMLTMLISLTTKDWFVVFASYK…
Bovine coronavirus E-DB2-TC	FJ938063.1	Bovine coronavirus U00735.2	NSRTPKYTFGVVKPGETFTVLAAYNGKPQGAFHVTMRSSYTIKGSFLCGSCGSVGYVLMGDCVKFVYMHQLELSTGCHTGTDFNGDFYGPYKDAQVVQLPVQDYIQSVNFVAWLYAAILNNCNWFVQSDKCSVEDFNVWALSNGFSQVKSDLVIDALASMTGVSLETLLAAIKRLKNGFQGRQIMGSCSFEDELTPSDVYQQLAGIKLQSKRTRLVKGIVCWIMASTFLFSCIITAFVKWTMFMYVTTNMLSITFCALCVISLAMLLVKHKHLYLTMYIIPVLFTLLYNNYLVVYKQTFRGYVYAWLSYYVPSVEYTYTDEVIYGMLLLIGMVFVTLRSINHDLFSFIMFVGRVISVVSLWYMGSNLEEEILLMLASLFGTYTWTTALSMAAAKVIAKW…
Bovine coronavirus E-AH187-TC	FJ938064.1	Bovine coronavirus U00735.2	NSRTPKYTFGVVKPGETFTVLAAYNGKPQGAFHVTMRSSYTIKGSFLCGSCGSVGYVLMGDCVKFVYMHQLELSTGCHTGTDFNGDFYGPYKDAQVVQLPVQDYIQSVNFVAWLYAAILNNCNWFVQSDKCSVEDFNVWALSNGFSQVKSDLVIDALASMTGVSLETLLAAIKRLKNGFQGRQIMGSCSFEDELTPSDVYQQLAGIKLQSKRTRLVKGIVCWIMASTFLFSCIITAFVKWTMFMYVTTNMLSITFCALCVISLAMLLVKHKHLYLTMYIIPVLFTLLYNNYLVVYKQTFRGYVYAWLSYYVPSVEYTYTDEVIYGMLLLIGMVFVTLRSINHDLFSFIMFVGRVISVVSLWYMGSNLEEEILLMLASLFGTYTWTTALSMAAAKVIAKW…
Bovine respiratory coronavirus AH187	FJ938065.1	Bovine coronavirus U00735.2	NSRTPKYTFGVVKPGETFTVLAAYNGKPQGAFHVTMRSSYTIKGSFLCGSCGSVGYVLMGDCVKFVYMHQLELSTGCHTGTDFNGDFYGPYKDAQVVQLPVQDYIQSVNFVAWLYAAILNNCNWFVQSDKCSVEDFNVWALSNGFSQVKSDLVIDALASMTGVSLETLLAAIKRLKNGFQGRQIMGSCSFEDELTPSDVYQQLAGIKLQSKRTRLVKGIVCWIMASTFLFSCIITAFVKWTMFMYVTTNMLSITFCALCVISLAMLLVKHKHLYLTMYIIPVLFTLLYNNYLVVYKQTFRGYVYAWLSYYVPSVEYTYTDEVIYGMLLLIGMVFVTLRSINHDLFSFIMFVGRVISVVSLWYMGSNLEEEILLMLASLFGTYTWTTALSMAAAKVIAKW…
Bovine respiratory coronavirus bovine/US/OH-440-TC/1996	FJ938066.1	Bovine coronavirus U00735.2	NSRTPKYTFGVVKPGETFTVLAAYNGKPQGAFHVTMRSSYTIKGSFLCGSCGSVGYVLMGDCVKFVYMHQLELSTGCHTGTDFNGDFYGPYKDAQVVQLPVQDYIQSVNFVAWLYAAILNNCNWFVQSDKCSVEDFNVWALSNGFSQVKSDLVIDALASMTGVSLETLLAAIKRLKNGFQGRQVMGSCSFEDELTPSDVYQQLAGIKLQSKRTRLVKGIVCWIMASTFLFSCIITAFVKWTMFMYVTTNMLSITFCALCVISLAMLLVKHKHLYLTMYIIPVLFTLLYNNYLVVYKQTFRGYVYAWLSYYVPSVEYTYTDEVIYGMLLLIGMVFVTLRSINHDLFSFIMFVGRVISVVSLWYMGSNLEEEILLMLASLFGTYTWTTALSMAAAKVIAKW…
Human enteric coronavirus strain 4408	FJ938067.1	Bovine coronavirus U00735.2	NSRTPKYTFGVVKPGETFTVLAAYNGKPQGAFHVTMRSSYTIKGSFLCGSCGSVGYVIMGDCVKFVYMHQLELSTGCHTGTDFNGDFYGPYKDAQVVQLPVQDYIQSVNFVAWLYAAILNNCNWFVQSDKCSVEDFNVWALSNGFSQVKSDLVIDALASMTGVSLETLLAAIKRLKNGFQGRQIMGSCSFEDELTPSDVYQQLAGIKLQSKRTRLVKGIVCWIMASTFLFSCIITAFVKWTMFMYVTTNMLSITFCALCVISLAMLLVKHKHLYLTMYIIPVLFTLLYNNYLVVYKQTFRGYVYAWLSYYVPSVEYTYTDEVIYGMLLLIGMVFVTLRSINHDLFSFIMFVGRVISVVSLWYMGSNLEEEILLMLASLFGTYTWTTALSMAAAKVIAKW…
Rat coronavirus Parker	FJ938068.1	Murine hepatitis virus strain JHM AC 000192.1	NPNTPKYSFGVVKPGETFTVLAAYNGRPQGAFHVVMRSSHTIKGSFLCGSCGSVGYVLTGDSVRFVYMHQLELSTGCHTGTDLSGNFYGPYRDAQVVQLPVQDYTQTVNVVAWLYAAILNRCNWFVQSDSCSLEEFNVWAMTNGFSSIKADLVLDALASMTGVTVEQVLAAIKRLYSGFQGKQILGSCVLEDELTPSDVYQQLSGVKLQSKRTRVIKGTCCWILASTFLFCSIIAAFVKWTMFMYVTTHMLGVTLCALCFVSFAMLLIKHKHLYLTMYIMPVLCTLFYTNYLVVYKQSFRGLAYAWLSHFVPAVDYTYMDEVLYGVVLLIAMVFVTMRSINHDVFSIMFLVGRLVSLVSMWYFGANLEEEVLLFLTSLFGTYTWTTMLSLATAKVIAKW…
Infectious bronchitis virus ITA/90254/2005	FN430414.1	Infectious bronchitis virus ITA 90254 2005 FN430414.1	ANSETPKYKFIKANCGDSFTIACSYGGTVVGLYPVTMRSNGTIRASFLAGACGSPGFNIEKGVVNFYYIHHLELPNALHTGTDLMGEFYGGYVDEEVAQRVPPDNLVTNNIVAWLYAAIISVKESSFSLPKWLESTTVGVEDYNKWAGDNGFTPFSTSTAITKLSAITGVDVCKLLRTIMVKSSQWGSDPILGQYNFEDELTPESVFNQVGGVRLQSSIVRKATSWFWSRCVLACFLFVLCAIVLFTAVPLRYYVHAAVILLAAVLFVSFTVKHVMAYMDTFLLPTLLTVIIGVCAEVPFIYNTLISQVVIFVSQWYDPVVFDTMVPWMLLPLVLYTAFKCVQGCYMNSFNTSLLMLYQFMKLGFVIYTSSNTLTAYTEGNWELFFELVHTIVLANVSS…
Infectious bronchitis virus NGA/A116E7/2006	FN430415.1	Infectious bronchitis virus NGA A116E7 2006 FN430415.1	ANADTPKYKFVKANCGDSFTIACSYGGTVVGLYPVTMRSNGTIRASFLAGACGSVGFNIEKGVVNFFYMHHLELPSALHTGTDLHGDFYGGYVDEEVAQRVPPDNLVTNNIVAWLYAAIISVKESSFSLPKWLESTTVSVDDYNKWAGDNGFTPFSTSTAITKLSAITGVDVCKLLRTIMVKSSQWGSDPILGQYNFEDELTPESVFNQIGGVRLQSSFVRKATSWFWSRCVLACFLFVLCAIVLFTAVPLKYYVHAAVILLMAVLFVSFTVKHVMAYMDTFLLPTLVTVIIGVCAEVPFIYNTLISQVVIFLSQWYDPVVFDTMVPWMLLPLVLYTAFKCVQGCYMNSFNTSLLMLYQFMKLGFVIYTSSNTLTAYTEGNWELFFELVHTTVLANVSS…
Bat SARS coronavirus HKU3-4	GQ153539.1	Bat SARS coronavirus HKU3-10 GQ153545.1	SNPKTPKYKFVRIQPGQTFSVLACYNGSPSGVYQCAMRPNHTIKGSFLNGSCGSVGFNIDYDCVSFCYMHHMELPTGVHAGTDLEGKFYGPFVDRQTAQAAGTDTTITLNVLAWLYAAVINGDRWFLNRFTTTLNDFNLVAMKYNYEPLTQDHVDILGPLSAQTGIAVLDMCAALKELLQNGMNGRTILGSTILEDEFTPFDVVRQCSGVTFQGKFKKIVKGTHHWMLLTFLTSLLILVQSTQWSLFFFVYENAFLPFALGIMAVAACAMLLVKHKHAFLCLFLLPSLATVAYFNMVYMPASWVMRIMTWLELADTSLSGYRLKDCVMYASALVLLILMTARTVYDDAARRVWTLMNVITLVYKVYYGNSLDQAISMWALVISVTSNYSGVVTTIMFLA…
Bat SARS coronavirus HKU3-5	GQ153540.1	Bat SARS coronavirus HKU3-10 GQ153545.1	SNPKTPKYKFVRIQPGQTFSVLACYNGSPSGVYQCAMRPNHTIKGSFLNGSCGSVGFNIDYDCVSFCYMHHMELPTGVHAGTDLEGKFYGPFVDRQTAQAAGTDTTITLNVLAWLYAAVINGDRWFLNRFTTTLNDFNLVAMKYNYEPLTQDHVDILGPLSAQTGIAVLDMCAALKELLQNGMNGRTILGSTILEDEFTPFDVVRQCSGVTFQGKFKKIVKGTHHWMLLTFLTSLLILVQSTQWSLFFFVYENAFLPFALGIMAVAACAMLLVKHKHAFLCLFLLPSLATVAYFNMVYMPASWVMRIMTWLELADTSLSGYRLKDCVMYASALVLLILMTARTVYDDAARRVWTLMNVITLVYKVYYGNSLDQAISMWALVISVTSNYSGVVTTIMFLA…
Bat SARS coronavirus HKU3-6	GQ153541.1	Bat SARS coronavirus HKU3-10 GQ153545.1	SNPKTPKYKFVRIQPGQTFSVLACYNGSPSGVYQCAMRPNHTIKGSFLNGSCGSVGFNIDYDCVSFCYMHHMELPTGVHAGTDLEGKFYGPFVDRQTAQAAGTDTTITLNVLAWLYAAVINGDRWFLNRFTTTLNDFNLVAMKYNYEPLTQDHVDILGPLSAQTGIAVLDMCAALKELLQNGMNGRTILGSTILEDEFTPFDVVRQCSGVTFQGKFKKIVKGTHHWMLLTFLTSLLILVQSTQWSLFFFVYENAFLPFALGIMAVAACAMLLVKHKHAFLCLFLLPSLATVAYFNMVYMPASWVMRIMTWLELADTSLSGYRLKDCVMYASALVLLILMTARTVYDDAARRVWTLMNVITLVYKVYYGNSLDQAISMWALVISVTSNYSGVVTTIMFLA…
Bat SARS coronavirus HKU3-7	GQ153542.1	Bat SARS coronavirus HKU3-7 GQ153542.1	SNPKTPKYKFVRIQPGQTFSVLACYNGSPSGVYQCAMRPNYTIKGSFLNGSCGSVGFNIDYDCVSFCYMHHMELPTGVHAGTDLEGKFYGPFVDRQTAQAAGTDTTITLNVLAWLYAAVINGDRWFLNRFTTTLNDFNLVAMKYNYEPLTQDHVDILGPLSAQTGIAVLDMCAALKELLQNGMNGRTILGSTILEDEFTPFDVVRQCSGVTFQGKFKKIVKGTHHWMLLTFLTSLLILVQSTQWSLFFFVYENAFLPFALGIMAVAACAMLLVKHKHAFLCLFLLPSLATVAYFNMVYMPASWVMRIMTWLELADTSLSGYRLKDCVMYASALVLLILMTARTVYDDAARRVWTLMNVITLVYKVYYGNSLDQAISMWALVISVTSNYSGVVTTIMFLA…
Bat SARS coronavirus HKU3-8	GQ153543.1	Bat SARS coronavirus HKU3-7 GQ153542.1	SNPKTPKYKFVRIQPGQTFSVLACYNGSPSGVYQCAMRPNYTIKGSFLNGSCGSVGFNIDYDCVSFCYMHHMELPTGVHAGTDLEGKFYGSFVDRQTAQAAGTDTTITLNVLAWLYAAVINGDRWFLNRFTTTLNDFNLVAMKYNYEPLTQDHVDILGPLSAQTGIAVLDMCAALKELLQNGMNGRTILGSTILEDEFTPFDVVRQCSGVTFQGKFKKIVKGTHHWMLLTFLTSLLILVQSTQWSLFFFVYENAFLPFALGIMAVAACAMLLVKHKHAFLCLFLLPSLATVAYFNMVYMPASWVMRIMTWLELADTSLSGYRLKDCVMYASALVLLILMTARTVYDDAARRVWTLMNVITLVYKVYYGNSLDQAISMWALVISVTSNYSGVVTTIMFLA…
Bat SARS coronavirus HKU3-9	GQ153544.1	Bat SARS coronavirus HKU3-10 GQ153545.1	SNPKTPKYKFVRIQPGQTFSVLACYNGSPSGVYQCAMRPNHTIKGSFLNGSCGSVGFNIDYDSVSFCYMHHMELPTGVHAGTDLEGKFYGPFVDRQTAQAAGTDTTITLNVLAWLYAAVINGDRWFLNRFTTTLNDFNLVAMKYNYEPLTQDHVDILGPLSAQTGIAVLDMCAALKELLQNGMNGRTILGSTILEDEFTPFDVVRQCSGVTFQGKFKKIVKGTHHWMLLTFLTSLLILVQSTQWSLFFFVYENAFLPFALGIMAVAACAMLLVKHKHAFLCLFLLPSLATVAYFNMVYMPASWVMRIMTWLELADTSLSGYRLKDCVMYASALVLLILMTARTVYDDAARRVWTLMNVITLVYKVYYGNSLDQAISMWALVISVTSNYSGVVTTIMFLA…
Bat SARS coronavirus HKU3-10	GQ153545.1	Bat SARS coronavirus HKU3-10 GQ153545.1	SNPKTPKYKFVRIQPGQTFSVLACYNGSPSGVYQCAMRPNHTIKGSFLNGSCGSVGFNIDYDSVSFCYMHHMELPTGVHAGTDLEGKFYGPFVDRQTAQAAGTDTTITLNVLAWLYAAVINGDRWFLNRFTTTLNDFNLVAMKYNYEPLTQDHVDILGPLSAQTGIAVLDMCAALKELLQNGMNGRTILGSTILEDEFTPFDVVRQCSGVTFQGKFKKIVKGTHHWMLLTFLTSLLILVQSTQWSLFFFVYENAFLPFALGIMAVAACAMLLVKHKHAFLCLFLLPSLATVAYFNMVYMPASWVMRIMTWLELADTSLSGYRLKDCVMYASALVLLILMTARTVYDDAARRVWTLMNVITLVYKVYYGNSLDQAISMWALVISVTSNYSGVVTTIMFLA…
Bat SARS coronavirus HKU3-11	GQ153546.1	Bat SARS coronavirus HKU3-10 GQ153545.1	SNPKTPKYKFVRIQPGQTFSVLACYNGSPSGVYQCAMRPNHTIKGSFLNGSCGSVGFNIDYDSVSFCYMHHMELPTGVHAGTDLEGKFYGPFVDRQTAQAAGTDTTITLNVLAWLYAAVINGDRWFLNRFTTTLNDFNLVAMKYNYEPLTQDHVDILGPLSAQTGIAVLDMCAALKELLQNGMNGRTILGSTILEDEFTPFDVVRQCSGVTFQGKFKKIVKGTHHWMLLTFLTSLLILVQSTQWSLFFFVYENAFLPFALGIMAVAACAMLLVKHKHAFLCLFLLPSLATVAYFNMVYMPASWVMRIMTWLELADTSLSGYRLKDCVMYASALVLLILMTARTVYDDAARRVWTLMNVITLVYKVYYGNSLDQAISMWALVISVTSNYSGVVTTIMFLA…
Bat SARS coronavirus HKU3-12	GQ153547.1	Bat SARS coronavirus HKU3-12 GQ153547.1	SNPKTPKYKFVRIQPGQTFSVLACYNGSPSGVYQCAMRPNYTIKGSFLNGSCGSVGFNIDYDCVSFCYMHHMELPTGVHAGTDLEGKFYGPFVDRQTAQAAGTDTTITLNVLAWLYAAVINGDRWFLNRFTTTLNDFNLVAMKYNYEPLTQDHVDILGPLSAQTGIAVLDMCAALKELLQNGMNGRTILGSTILEDEFTPFDVVRQCSGVTFQGKFKKIVKGTHHWMLLTFLTSLLILVQSTKWSLFFFVYENAFLPFALGIMAVAACAMLLVKHKHAFLCLFLLPSLATVAYFNMVYMPASWVMRIMTWLELADTSLSGYRLKDCVMYASTLVLLILMTARTVYDDAARRVWTLMNVITLVYKVYYGNSLDQAISMWALVISVTSNYSGVVTTIMFLA…
Bat SARS coronavirus HKU3-13	GQ153548.1	Bat SARS coronavirus HKU3-10 GQ153545.1	SNPKTPKYKFVRIQPGQTFSVLACYNGSPSGVYQCAMRPNHTIKGSFLNGSCGSVGFNIDYDCVSFCYMHHMELPTGVHAGTDLEGKFYGPFVDRQTAQAAGTDTTITLNVLAWLYAAVINGDRWFLNRFTTTLNDFNLVAMKYNYEPLTQDHVDILGPLSAQTGIAVLDMCAALKELLQNGMNGRTILGSTILEDEFTPFDVVRQCSGVTFQGKFKKIVKGTHHWMLLTFLTSLLILVQSTQWSLFFFVYENAFLPFALGIMAVAACAMLLVKHKHAFLCLFLLPSLATVAYFNMVYMPASWVMRIMTWLELADTSLSGYRLKDCVMYASALVLLILMTARTVYDDAARRVWTLMNVITLVYKVYYGNSLDQAISMWALVISVTSNYSGVVTTIMFLA…
Bat coronavirus BM48-31/BGR/2008	GU190215.1	Bat coronavirus BM48-31 BGR 2008 GU190215.1	ANPKTPKYKFVRIQPGQTFSVLACYNGAPSGVYQCAMRSNHTIKGSFLNGSCGSVGFNIDYDCVSFCYMHHMELPTGVHAGTDLEGNFYGPFVDRQTAQAAGTDTTITLNVLAWLYAAVINGERWFLNRFTTTLNDFNLVAMKYNYEPLTQDQVDILGPLSAQTGVAVMDMCAALKELLQNGLNGRTILGSTILEDEFTPFDVVRQCSGVTFQGKFKKVVKGTHHWLLLTLLTSLLILVQSTQWSLFFFVYEHAFLPFTMGVVCFAACAMVLVKHKHAFLCLFLLPSLITVAYFNMIYMPASWVMRVMTWLDLVDTSLSGYRLKDCVMYALAAFLLILMTARTVYDDAARRVWTVMNVITLVYKVYYGNSLDQALAMWALVISVTSNYSGVVTTIMFLA…
Feline coronavirus UU22	GU553361.1	Feline alphacoronavirus 1 MH817484.1	NPNTPAHKFKSVKPGESFNILACYEGCPGSVYGVNMRSQGTIKGSFIAGTCGSVGYVLENGILYFVYMHHLELGNGSHVGSNLEGEMYGGYEDQPSMQLEGTNVMSSDNVVAFLYAALINGERWFVTNASMSLESYNAWAKTNSFTEIVSTDAFNMLAAKTGYSVEKLLECIVRLNKGFGGRTILSYGSLCDEFTPTEVIRQMYGVNLQSGKVKSLFYPVMTAIAILFAFWLEFFMYTPFTWINPTFVSVILAVTTLLSAILVVGIKHKMLFFMSFVMPSVILATAHNVVWDLTYYESLQVLVENINTTFLPVDMQGVMLALFCVVVFVTYTIRFFTCKQSWFSLFVTTVFVVFNIVKLLGMVGEPWNEDHILLCLVNMLTMLISLTTKDWFVVFASYK…
Feline coronavirus UU23	GU553362.1	Feline alphacoronavirus 1 MH817484.1	NPNTPAHKFKSVKPGESFNILACYEGCPGSVYGVNMRSQGTIKGSFIAGTCGSVGYVLENGILYFVYMHHLELGNGSHVGSNLEGEMYGGYEDQPSMQLEGTNVMSSDNVVAFLYAALINGERWFVTNASMSLESYNAWAKTNSFTEIVSTDAFNMLAAKTGYSVEKLLECIVRLNKGFGGRTILSYGSLCDEFTPTEVIRQMYGVNLQSGKVKSLFYPVMTAIAILFAFWLEFFMYTPFTWINPTFVSVILAVTTLLSAILVVGIKHKMLFFMSFVMPSVILATAHNVVWDLTYYESLQVLVENINTTFLPVDMQGVMLALFCVVVFVTYTIRFFTCKQSWFSLFVTTVFVVFNIVKLLGMVGEPWNEDHILLCLVNMLTMLISLTTKDWFVVFASYK…
SARS coronavirus HKU-39849	GU553363.1	Civet SARS CoV SZ16 2003 AY304488.1	SNPKTPKYKFVRIQPGQTFSVLACYNGSPSGVYQCAMRPNHTIKGSFLNGSCGSVGFNIDYDCVSFCYMHHMELPTGVHAGTDLEGKFYGPFVDRQTAQAAGTDTTITLNVLAWLYAAVINGDRWFLNRFTTTLNDFNLVAMKYNYEPLTQDHVDILGPLSAQTGIAVLDMCAALKELLQNGMNGRTILGSTILEDEFTPFDVVRQCSGVTFQGKFKKIVKGTHHWMLLTFLTSLLILVQSTQWSLFFFVYENAFLPFTLGIMAIAACAMLLVKHKHAFLCLFLLPSLATVAYFNMVYMPASWVMRIMTWLELADTSLSGYRLKDCVMYASALVLLILMTARTVYDDAARRVWTLMNVITLVYKVYYGNALDQAISMWALVISVTSNYSGVVTTIMFLA…
Bat coronavirus HKU9-5-1	HM211098.1	Bat coronavirus HKU9-5-1 HM211098.1	NPKTPSYSFIRVSTGQAMSLLACYDGVPTGVYTCTLRSSGTLRASFLCGSCGSPGFVMNGKEVQFCYLHQLELPNGTHTGTDFSGVFYGPFEDKQVPQLAAPDNTITVNVLAWLYAAVLSGENWFLTKSSISPAEFNNCAIKYMCQSVTSESLQVLQPLAAKTGVSVERMLSALKVLLSAGFCGRTIMGSCALEDEHTPYDIGRQMLGVKLQGKFQSACKWTLQWFSIVFILTVLILLQLAQWTFVGALPLSLLLPLIGFLACCVGAVSLLVKHKHAYLTVYLLPVAMVTAYYNFQYTPEGVQGYLLSVYNYVNPGRIDVVGTDIVTMLIISVACTLLSVRMVRTDAYSRVWYVCTAIGWLYNCWTGSPDTVAISYLTFMVSVFTNYTGVACVSLYAAQ…
Bat coronavirus HKU9-5-2	HM211099.1	Bat coronavirus HKU9-5-2 HM211099.1	NPRTPAYSFIRVSTGQAMSLLACYDGVPTGVYTCTLRSNGTLKASFLCGSCGSPGFVMNGKEVQFCYQHQLELPNGTHTGTDMSGVFYGPFEDKQVPQLAAPDCTITVNVLAWLYAAVLSGENWFLTKSSITPAEFNNCAVKYMCQSVSSDSLQVLQPLAAKTGISVGRMLSALKVLLSTGFCGRTIMGSCSLEDEHTPYDIGRQMLGVKLQGKVQSAFKWTLQWCAIVFVLTILILLQLAQWTFVGALPLTLLLPLIGFVALCVSVVSLLIKHKHTYLTVYLLPVAMVTAYYNFQYTPEGVQGYLLSLYNYVNPGRVDIIGTDIVTMVIISVACTLLSVRIVKTDAYSRVWYVCTAIGWLYNCWTGSADTVAISYLTFMVSVFTNYTGVACTSLYVAQ…
Bat coronavirus HKU9-10-1	HM211100.1	Bat coronavirus HKU9-5-1 HM211098.1	NPKTPSYSFIRVSTGQAMSLLACYDGVPTGVYTCTLRSSGTLRASFLCGSCGSPGFVMNGKEVQFCYLHQLELPNGTHTGTDFSGVFYGPFEDKQVPQLAAPDNTITVNVLAWLYAAVLSGENWFLTKSSISPAEFNNCAIKYMCQSVTSESLQVLQPLAAKTGVSVERMLSALKVLLSAGFCGRTIMGSCALEDEHTPYDIGRQMLGVKLQGKFQSACKWTLQWFSIVFILTVLILLQLAQWTFVGALPLSLLLPLIGFLACCVGAVSLLVKHKHAYLTVYLLPVAMVTAYYNFQYTPEGVQGYLLSVYNYVNPGRIDVVGTDIVTMLIISVACTLLSMRMVRTDAYSRVWYVCTAIGWLYNCWTGSPDTVAISYLTFMVSVFTNYTGVACVSLYAAQ…
Bat coronavirus HKU9-10-2	HM211101.1	Bat coronavirus HKU9-5-2 HM211099.1	NPRTPAYSFIRVSTGQAMSLLACYDGVPTGVYTCTLRSNGTLKASFLCGSCGSPGFVMNGKEVQFCYQHQLELPNGTHTGTDMSGVFYGPFEDKQVPQLAAPDCTITVNVLAWLYAAVLSGENWFLTKSSITPAEFNNCAVKYMCQSVSSDSLQVLQPLAAKTGISVERMLSALKVLLSTGFCGRTIMGSCSLEDEHTPYDIGRQMLGVKLQGKVQSAFKWTLQWCAIVFVLTILILLQLAQWTFVGALPLTLLLPLIGFVALCVSFVSLLIKHKHTYLTVYLLPVAMVTAYYNFQYTPEGVQGYLLSLYNYVNPGRVDIIGTDIVTMVIISVTCTLLSVRIVKTDAYSRVWYVCTAIGWLYNCWTGSADTVAISYLTFMVSVFTNYTGVACTSLYVAQ…
Mink coronavirus strain WD1127	HM245925.1	Alphacoronavirus Mink China 1 2016 MF113046.1	NTQTPKHKFRTVKAGDSFNILACYDGKPNGVYGVNMRTQGTIRGSFINGTCGSPGYVLEGDTVHFVYMHHLELGNGSHVGSDFNGVMYGGYEDQPSLQLEGANVMSTDNVVAFLYAAIINGERWFINSGYTSLETFNNWARSNGYTELASIDVFSMLAAKTSINVERLLDAIMRLSTGLGGRTILGYGSLSDEFTPTEVVRQMFGVNLQSTKVKSYCYPVLMICAFLFAFWSEFFLYTPFTWFSPTMISCILFVTVVISAIFTTFVKHKMLYCSSFLLPSIILMTCSNLVWDYFYFEAVQAKLVEINLSLVSIDMQSVALIILCVLIACVHCYRFVTQKQSIPVCLITLCFVCYNLVVQWYYLLRSSDVGVNLQFGYINLGMMVVCLITKDWVVVAVAY…
Mink coronavirus strain WD1133	HM245926.1	Alphacoronavirus Mink China 1 2016 MF113046.1	NTQTPKHKFRTVKAGDSFNILACYDGKPNGVYGVNMRTQGTIRGSFINGTCGSPGYVLEGDTVHFVYMHHLELGNGSHVGSDFNGVMYGGYEDQPSLQLEGANVMSTENVVAFLYAAIINGERWFINSGYTSLETFNNWARSNGYTELASLDVFSMLAAKTSINVERLLDAIIRLSTGLGGRTILGYGSLSDEFTPTEVVRQMFGVNLQSTKVKSYCYPVLMICAFMFAFWSEFFLYTPFTWFSPTMIGCILFVTVLVSTIFTAFVKHKMLYCVSFLLPSIMLMTCSNLVWDYFYFEAVQAKLVEINISLVSIDMQSVALIILCILIACVHCYRFITQKQSIPVCLMTLCFVCYNLVAQWYYLLKGSDVGVNLQFGYINLGMMVVCLITKDWVVVAVAY…
Feline coronavirus UU17	HQ012367.1	Feline alphacoronavirus 1 MH817484.1	NPNTPEHKFKSVKPGESFNILACYEGCPGSVYGVNMRSQGTIKGSFIAGTCGSVGYVLENGILYFVYMHHLELGNGSHVGSNLEGEMYGGYEDQPSMQLEGTNVMSSDNVVAFLYAALINGERWFVTNASMSLESYNAWAKTNSFTEIVSTDAFNMLAAKTGYSVEKLLECIVRLNKGFGGRTILSYGSLCDEFTPTEVIRQMYGVNLQSGKVKFLFYPVMTAMAILFSFWLEFFMYTPFTWINPTFVSVILAVTTLLSAILVVGIKHKMLFFMSFVMPSVILATAHNLVWDLTYYESLQVLVENINTTFLPVDMQGVMLALFCVVVFVTYTIRFFTCKQSWFSLFVTTVFVVFNIVKLLGMVGEPWNEDHILLCLVNMLTMLISLTTKDWFVVFASYK…
Feline coronavirus UU18	HQ012368.1	Feline alphacoronavirus 1 MH817484.1	NPNTPEHKFKSVKPGESFNILACYEGCPGSVYGVNMRSQGTIKGSFIAGTCGSVGYVLENGTLYFVYMHHLELGNGSHVGSNLEGEMYGGYEDQPSMQLEGTNVMSSDNVVAFLYAALINGERWFVTNASMSLESYNAWAKTNSFTEIVSTDAFNMLAAKTGYSVEKLLECIVRLNKGFGGRTILSYGSLCDEFTPTEVIRQMYGVNLQSGKVKSLFYPVMTAIAILFAFWLEFFMYTPFTWINPTFVSAILAITTXVSAILVVGIKHKMLFFMSFVMPSVILATAHNVVWDLSYYESLQVLVENVNTTFLPVDMQGVMLTLFCVVVFVTYTIRFFTCRQSWFSLFVTTVFVVFNIVKLLGMVGEPWTEDYILLCLVNMLTMLISLTTKDWFVVFASYK…
Feline coronavirus UU21	HQ012369.1	Feline alphacoronavirus 1 MH817484.1	NPNTPAHKFKSVKPGESFNILACYEGCPGSVYGVNMRSQGTIKGSFIAGTCGSVGYVLENGILYFVYMHHLELGNGSHVGSNLEGEMYGGYEDQPSMQLEGTNVMSSDNVVAFLYAALINGERWFVTNASMSLESYNAWAKTNSFTEIVSTDAFNMLAAKTGYSVEKLLECIVRLNKGFGGRTILSYGSLCDEFTPTEVIRQMYGVNLQSGKVKSLFYPVMTAIAILFAFWLEFFMYTPFTWINPTFVSVILAVTTLLSAILVVGIKHKMLFFMSFVMPSVILATAHNVVWDLTYYESLQVLVENINTTFLPVDMQGVMLALFCVVVFVTYTIRFFTCKQSWFSLFVTTVFVVFNIVKLLGMVGEPWNEDHILLCLVNMLTMLISLTTKDWFVVFASYK…
Feline coronavirus UU24	HQ012370.1	Feline alphacoronavirus 1 MH817484.1	NPNTPEHKFKSVRPGESFNILACYEGCPGSVYGVNMRSQGTIKGSFIAGTCGSVGYVLENGTLYFVYMHHLELGNGSHVGSNLEGEMYGGYEDQPSMQLEGTNVMSSDNVVAFLYAALINGERWFVTNASMSLESYNAWAKTNSFTEIVSTDAFNMLAAKTGYSVEKLLECIVRLSKGFGGRTILSYGSLCDEFTPTEVIRQMYGVNLQGGKVKSLFYPVMTVMTILFSFWLEFFMYTPFTWINPTFVSVILAITTLVSVILVAGIKHKMLFFMSFVMPSVVLATAHNVVWDMTYYESLQVLVENVNTTFLPVDMQGIMLALFCVVVFVTYTIRFFTCKQSWFSLFVTTVFVVFNIVKLLGMVGEPWTEDHILLCLVNMLTMLISLTTKDWFVVFASYK…
Feline coronavirus UU31	HQ012371.1	Feline alphacoronavirus 1 MH817484.1	NPNTPEHKFKSVKPGESFNILACYEGCPGSVYGVNMRSQGTIKGSFIAGTCGSVGYVLENGTLYFVYMHHLELGNGSHVGSNLEGEMYGGYEDQPSMQLEGTNVMSSDNVIAFLYAALINGERWFVTNASMSLESYNAWSKTNSFTEIVSTDAFNMLAAKTGYSVEKLLECIVRLNKGFGGRTILSYGSLCDEFTPTEVIRQMYGVNLQSGKVKSLFYPVMTALAILFAFWLEFFMYTPFTWINPTFVSVILAITTIVSAILVVGIKHKMLFFMSFVMPSVILATAHNVVWDLTYYESLQVLVENVNTTFLPVDMQGVMLALFCVVVFVTYTIRFFTCKQSWFSLFVTTVFVVFNIVKLLGMVGEPWTEDHILLCLVNMLTMLISLTTKDWFVVFASYK…
Feline coronavirus UU34	HQ012372.1	Feline alphacoronavirus 1 MH817484.1	NPNTPAHKFKSVKPGESFNILACYEGCPGSVYGVNMRSQGTIKGSFIAGTCGSVGYVLENGILYFVYMHHLELGNGSHVGSNLEGEMYGGYEDQPSMQLEGTNVMSSDNVVAFLYAALINGERWFVTNASMSLESYNAWAKTNSFTEIVSTDAFNMLAAKTGYSVEKLLECIVRLNKGFGGRTILSYGSLCDEFTPTEVIRQMYGVNLQSGKVKSLFYPVMTAIAILFAFWLEFFMYTPFTWINPTFVSVILAVTTLLSAILVVGIKHKMLFFMSFVMPSVILATAHNVVWDLTYYESLQVLVENINTTFLPVDMQGVMLALFCVVVFVTYTIRFFTCKQSWFSLFVTTVFVVFNIVKLLGMVGEPWNEDHILLCLVNMLTMLISLTTKDWFVVFASYK…
Feline coronavirus UU40	HQ392469.1	Feline alphacoronavirus 1 MH817484.1	NPNTPEHKFKSVKPGESFNILACYEGCPGSVYGVNMRSQGTIKGSFIAGTCGSVGYVLENGTLYFVYMHHLELGNGSHVGSNLEGEMYGGYEDQPSMQLEGTNVMSSDNVVAFLYAALINGERWFVTNASMSLESYNAWSKTNSFTEIVSTDAFNMLAAKTGYSVEKLLECIVRLNKGFGGRTILSYGSLCDEFTPTEVIRQMYGVNLQSGKVKSLFYPVMTALAILFAFWLEFFMYTPFTWINPTFVSVILAITTIVSAILVVGIKHKMLFFMSFVMPSVILATAHNVVWDLTYYESLQVLVENVNTTFLPVDMQGVMLALFCVVVFVTYTIRFFTCKQSWFSLFVTTVFVVFNIVKLLGMVGEPWTEDHILLCLVNMLTMLISLTTKDWFVVFASYK…
Feline coronavirus UU19	HQ392470.1	Feline alphacoronavirus 1 MH817484.1	NPNTPEHKFKSVKPGESFNILACYEGCPGSVYGVNMRSQGTIKGSFIAGTCGSVGYVLENGILYFVYMHHLELGNGSHVGSNLEGEMYGGYEDQPSMQLEGTNVMSSDNVVAFLYAALINGERWFVTNASMSLESYNAWAKTNSFTEIVSTDAFNMLAAKTGYSVEKLLECIVRLNKGFGGRTILSYGSLCDEFTPTEVIRQMYGVNLQSGKVKSLFYPVMTAMAILFAFWLEFFMYTPFTWINPTLVSVILAVTTLLSAILVVGIKHKMLFFMSFVMPSVILATAHNLVWDLTYYESLQVLVENINTTFLPVDMQGVMLALFCVVVFVTYTIRFFTCKQSWFSLFVTTVFVVFNIVKLLGMVGEPWNEDHILLCLVNMLTMLISLTTKDWFVVFASYK…
Feline coronavirus UU20	HQ392471.1	Feline alphacoronavirus 1 MH817484.1	NPNTPEHKFKSVRPGESFNILACYEGCPGSVYGVNMRSQGTIKGSFIAGTCGSVGYVLENGTLYFVYMHHLELGNGSHVGSNLEGEMYGGYEDQPSMQLEGTNVMSSDNVVAFLYAALINGERWFVTNASMSLESYNAWAKTNSFTEIVSTDAFNMLAAKTGYSVEKLFDCIVRLNKGFGGRTILSYGSLCDEFTPTEVIRQMYGVNLQSGKVKSLFYPVMTAMXILFAFWLEFFMYTPFTWINPTFVSVILAITTLVSVILVVGIKHKMLFFMSFVMPSVILATAHNLVWDLTYYESLQVLVENVNTTFLPVDIQGVMLAMFCVVVFVTYTIRFFTCKQSWFSLFVTTVFVVFNIVKLLGMVGEPWNEDHILLCLVNMLTMLISLTTKDWFVVFASYK…
Feline coronavirus UU30	HQ392472.1	Feline alphacoronavirus 1 MH817484.1	NPNTPEHKFKSVKPGESFNILACYEGCPGSVYGVNMRSQGTIKGSFIAGTCGSVGYVLENGTLYFVYMHHLELGNGSHVGSNLEGEMYGGYEDQPSMQLEGTNVMSSDNVVAFLYAALINGERWFVTNASMSLESYNAWSKTNSFTEIVSTDAFNMLAAKTGYSVEKLLECIVRLNKGFGGRTILSYGSLCDEFTPTEVIRQMYGVNLQSGKVKSLFYPVMTALAILFAFWLEFFMYTPFTWINPTFVSVILAITTIVSAILVVGIKHKMLFFMSFVMPSVILATVHNVVWDLTYYESLQVLVENVNTTFLPVDMQGVMLALFCVVVFVTYTIRFFTCKQSWFSLFVTTVFVVFNIVKLLGMVGEPWTEDHILLCLVNMLTMLISLTTKDWFVVFASYK…
Coronavirinae	HW364297.1	Civet SARS CoV SZ16 2003 AY304488.1	SNPKTPKYKFVRIQPGQTFSVLACYNGSPSGVYQCAMRPNHTIKGSFLNGSCGSVGFNIDYDCVSFCYMHHMELPTGVHAGTDLEGKFYGPFVDRQTAQAAGTDTTITLNVLAWLYAAVINGDRWFLNRFTTTLNDFNLVAMKYNYEPLTQDHVDILGPLSAQTGIAVLDMCAALKELLQNGMNGRTILGSTILEDEFTPFDVVRQCSGVTFQGKFKKIVKGTHHWMLLTFLTSLLILVQSTQWSLFFFVYENAFLPFTLGIMAIAACAMLLVKHKHAFLCLFLLPSLATVAYFNMVYMPASWVMRIMTWLELADTSLSGYRLKDCVMYASALVLLILMTARTVYDDAARRVWTLMNVITLVYKVYYGNALDQAISMWALVISVTSNYSGVVTTIMFLA…
Duck coronavirus	JF699752.1	Duck coronavirus JF699752.1	ANAETPKYKFLKANCGDSFTIACSYGGTVVGLYPVTMRSNGTIRASFLAGACGSVGFNIEKGVVNFFYMHHLELPNALHTGTDLMGEFYGGYVDEEVAQRVPPDNLVTNNIVAWLYAAIISVEESSFSLPKWLESTTVSVDDYNKWAVDNGFTSFSTSTAVIKLSAITGVDVCKLLRTIMVKANQWGSDPILGQYNFEDELTPESVFNQVGGVRLQSSFVKKATSWFWSRCVLACFLFVLCAIVLFTAVPLKYYVHAAVILMVAVVFIAFTVKHVMAYMDTFLLPTLLTVIIGVCAEVPFIYNTLISQIVIFFSQWYDPVVFDTMVPWMFLPLVLYTAFKCVQGCYSVNSFNTSLLVLYQFMKLGFVIYTSSNTVTAYSEGNWELFFELVHTTVLANIS…
Feline coronavirus UU47	JN183882.1	Feline alphacoronavirus 1 MH817484.1	NPNTPEHKFKSVRPGESFNILACYEGCPGSVYGVNMRSQGTIKGSFIAGTCGSVGYVLENGMLYFVYMHHLELGNGSHVGSNLEGEMYGGYEDQPSMQLEGTNVMSSDNVVAFLYAALINGERWFVTNASMSLESYNAWAKTNSFTEIVSTDAFNMLAAKTGYSVEKLLECIVRLNKGFGGRTILSYGSLCDEFTPTEVIRQMYGVNLQSGKVKSLFYPVMTAMAILFAFWLEFFMYTPFTWINPTFVSAILAITTLVSVMLVAGIKHKMLFFMSFVMPSVVLATVHNVVWDMTYYESLQVLVENVNTTFLPVDMQGVMLALFCVVVFVTYTIRFFTCKQPWFSLFVTTVFVVFNIVKLLGMVGEPWTEDHILLCLVNMLTMLISLTTKDWFVVFASYK…
Feline coronavirus UU54	JN183883.1	Feline alphacoronavirus 1 MH817484.1	NPNTPEHKFKSVRPGESFNILACYEGCPGSVYGVNMRSQGTIKGSFIAGTCGSVGYVLENGTLYFVYMHHLELGNGSHVGSNLDGEMYGGYEDQPSMQLEGTNVMSSDNVVAFLYAALINGERWFVTNASMSLESYNAWAKTNSFTEIVSTDAFNMLAAKTGCSVERLLECIARLNKGFGGRTILSYGSLCDEFTPTEVIRQMYGVNLQGGKVKSLFYPVMTAMAILFAFWLEFFMYTPFTWINPTFVGVVLAITTLISVLLVAGIKHKMLFFMSFVMPSVILATAHNVVWDLTYYESLQVLVENVNTTFLPVDMQGVMLALFCVVVFVTYTIRFFTCKQSWFSLFVTTVFVVFNIVKLLGMVGEPWTEDHILLCLVNMLTMLISLTTKDWFVVFASYK…
Rabbit coronavirus HKU14	JN874559.1	Rabbit coronavirus HKU14 JN874559.1	NPRTPKYTFGVVKPGETFTVLAAYNGRPQGAFHVTMRSSFTIKGSFLCGSCGSVGYVLMGDCVKFVYMHQLELSTGCHTGTDFNGDFYGPYKDAQVVQLPVQDYVQSVNFVAWLYAAILNNCNWFVQSDRCSIEDYNVWAMSNGFSQIKSDLVVDALASMTGVSLENLLAAIKRLHKGFQGRQIMGSCAFEDELTPSDVYQQLAGVKLQSKRSRVIKGTICWVIASTFLFSCIITAFVKWTMFMYVTTHMLSVTVLALCCVSFTMLLVKHKHLYLTMYIIPVLLTLLYNNYLVVYKHSFRGYVYAWLSHFMPSVDYTYTDEVIYSIVLLFGMIFITMRSINHDVFSVIMFAGRVISTVSMWYIGSNLEEEVLLLLVSAFGTYTWTTVLSLAVSKIIAKW…
Porcine coronavirus HKU15	JQ065042.2	Porcine coronavirus HKU15 JQ065042.2	NTATPDYKFERLQPGSSMTIACAYDGIVRHVYHVVLQLNNLIYASFLNGACGSVGYTLKGKTLYLHYMHHIEFNNKTHSGTDLEGNFYGPYVDEEVIQQQTAFQYYTDNVVAQLYAHLLTVDARPKWLAQSQISIEDFNSWAANNSFANFPCEQTNMSYIMGLSQTARVPVERILNTIIQLTTNRDGACIMGSYDFECDWTPEMVYNQAPISLQSGVVKKTCTWFFHFLFMAITMLLAAMHVFPVHLYPIVLPCFTVVAFLLTLTIKHTVVFTTTYLLPSLLMMVVNANTFWIPNTFLRTCYETIFGSPIAQRLYGYTVALYVLIYAGLAINYTLKTLRYRATSFLSFCMQWFQYGYVAHIAYKLLNKPWTESLLFTAFTMLTSHPLLAALSWWLAGRV…
White-eye coronavirus HKU16	JQ065044.1	White-eye coronavirus HKU16 JQ065044.1	SNTKTPAHEFVRLTPGASMTIACTYDGVVRNVYHVVLHTNNLIYASFLNGACGSVGYTLRGKTLLLHYMHHLEFNNQTHGGTDLHGVFYGPYVDEEIAQQQTVFQYYTDNVVAQIYAHILTHDARPKWLASSDISEADFNAWAANNSFASYPCQSANQAYITGLAQTTRVSVGRVLNTIIQLTLNRNGALIMGKPDFECDWTPEMVYNQAPINLQSNVVKRASLWFLHCCFVAVMIAFAMLHLLPTELLPVGLSVAVCSSFVLTLTIKHSVVFTTTYLLPALLMLVANSSTIWIPNTYLRMTYEWVFGITMSERLSVYTVGLYICVYLALALNYTLRCMRYRSTSFINLCMQCFQFGYMVQIVYRLMTQKWTEQLLFTAISLLTSHPVMAASSWWLAGR…
Magpie-robin coronavirus HKU18	JQ065046.1	Magpie-robin coronavirus HKU18 JQ065046.1	SNTLTPDYRFERLTPGSSMTIACAYDGVVRHVYHVVLQLNNLIYASFLNGACGSVGYTLKGKTLCLHYMHHIEFNNKTHSGTDLEGNFYGPYIDEEIAQNQTAFQYYTDNVVAQMYAHLLTVDASPRWLAQAAISVDDFNAWASSNSFASFPCEQTNMAYILGLAQVTRVPLERVLNTIIQLTLNRDGVIIMGAPDFDCDWTPEMVYNQAPIALQSGVVKKTCTWLFHCMSMTAAILLATLHVFPTTLYPVVLPMAAAIAVFLVITIKHTVVFTTTFLLPALIMMVVSANTFWIPNTYLRSFYQYVFGSSISQQLYGYSVAFYLCVYIALAINYTLRAVRYRATSISTFAIQCMQFGYLAHVMYRLCTTTWTEDLVFTAVSMLTSHPMLAGVCWWLAGR…
Night heron coronavirus HKU19	JQ065047.1	Night heron coronavirus HKU19 JQ065047.1	NPHTPDYEFVTAKPGSSMTIACTYDGIVSAIYHVIMQTNGLIYASFMNGACGSVGYTLKNGKLLLHYMHHLEFNNKTHGGTDLNGNFYGDYIDEEIAQSISKAATLTDNALAHIYAHLSTISTKPKWLSYQELSVEDFNDWAKNNDHTQFPSCDENYTYLDALAKSTGVSIKRVLSTLVTLHTNWGSASVLGMSTFDLDFTPEMVYNQAPITLQGTKKSTIFTWLASVAFNFIVYMTALMYVIPNNVLYIVVPATLMTAIVTQLFIKHTTVYMLAYCLPMVVLCVYNTFTIWVPNTMFRQIVYYAYTCFYEPSIAQYMVYLSVFLVSINAVKSLIVVRSNMQALYALYNFVRSALFGYTATMLLDSGLVNATYIVWFVASMSPTGSLLATLNWYLADYI…
Wigeon coronavirus HKU20	JQ065048.1	Wigeon coronavirus HKU20 JQ065048.1	NLKTPAYKFERARPGDPMTIACAYDGIVRSIYHVVLQNNGLIFGSFLNGACGGVGYTIKGTTLIFYYMHHIEFSNRTHGGSTLDGHFYGDYVDEERAQHIPQMAMITDNVLAHIYTHLLTLTTKPNWLASTEISVAEFNEWAQNNSYTSYPGSKSNQDYLEALAATTRVSVLRCLATIVKLHANWGDASILGYNDFECDMTPEMVYNQAPINLQANYTKLFSSLAWIVYSLFYFVILWCVTPQYYTTVTFCVSIILAICTMTLVKHTTVFLLGFICPLVVVTARYSYILFIPNSVVRRVFFYLFEDLFVNLSFFYIVAAVVFVVWLQCIRGLYECMHKRYYITTVLDFIYRAVWAFYVGYELSQACVTNTVDVGHVFHLSLLLSPSPITSHIAFGLSYY…
Common moorhen coronavirus HKU21	JQ065049.1	Common moorhen coronavirus HKU21 JQ065049.1	SNAHTPKYEFTRLTPGASMTIACAYDGIVRNVYHVVLHLNNLIYASFLNGACGSVGYTVKGATLHLHYMHHLEFNNQTHGGTDFHGVFYGPYIDEEIAQQQMPTQYFTDNVVAQIYAHLLTIDRSPKWLARQAISDEEFNRWAVNNAFANYPCDSANLPYLTGLAETSKVSIGRVLNTIIQLTLNRDGALIMGHPDFECDWTPQMVFNQAPINLQASVVSTCFNWCLVVLFNMVLFALALIHILPVNMYVMIPMIAGCTAFIVTITIKHTVVFLTTFLLPTLVLFVVLAPTIWVPNTYLRYIYEWIIGYTTYDNFTSYTFCLYMLVYIIVAINFTLRNVRYKATSLVDFCLKSLQYGYTLRIMYRLFTETWDEHLLFPAVALLSSHPMYAAICWKLAGK…
Murine hepatitis virus strain S/3239-17	JQ173883.1	Murine hepatitis virus strain JHM AC 000192.1	NPNTPKYSFGVVKPGETFTVLAAYNGRPQGAFHVTMRSSHTIKGSFLCGSCGSVGYVLTGDSVRFVYMHQLELSTGCHTGTDFSGNFYGPYRDAQVVQLPVQDYTQTVNVVAWLYAAIFNRCNWFVQSDSCSLEEFNVWAMTNGFSSIKADLVLDALASMTGVTVEQVLAAIKRLHSGFQGKQILGSCVLEDELTPSDVYQQLAGVKLQSKRTRVIKGTFCWILASTFLFCSIISAFVKWTMFMYVTTHMLGVTLCALCFVSFAMLLIKHKHLYLTMYIMPVLCTLFYTNYLVVYKQSFRGLAYAWLSHFVPAVDYTYMDEVLYGVVLLFAMVFVTMRSINHDVFSIMFLVGRLVSLVSMWYFGANLEEEVLLFLTSLFGTYTWTTMLSLRTAKVIAKW…
Canine coronavirus	JQ404410.1	Canine coronavirus JQ404410.1	NPNTPEHKFKSIKAGESFNILACYEGCPGSVYGVNMRSQGTIKGSFIAGTCGSVGYVLENGTLYFVYMHHLELGNGSHVGSNLEGEMYGGYEDQPSMQLEGTNVMSSDNVVAFLYAALINGERWFVTNTSMSLESYNTWAKTNSFTELSSTDAFSMLAAKTGQSVEKLLDSIVRLNKGFGGRTILSYGSLCDEFTPTEVIRQMYGVNLQAGKVTSFFYPIMTAMTILFAFWLEFFMYTPFTWINPTFVSIVLAVTTLVSTVFVSGIKHKMLFFMSFVLPSVILVTAHNLFWDFSYYESLQSIVENTNTMFLPVDMQGIMLTVFCFIVFVTYSVRFFTCKQSWFSLAVTTVLVIFNMVKIFGTSDEPWTENQIAFCFVNMLTMIVSLTTKDWMVVVASYR…
Alpaca respiratory coronavirus	JQ410000.1	229E-related bat coronavirus KT253272.1	NMHTPRHSFKTLKSGEGFNILACYDGCAQGVFGVNMRTNWTIRGSFINGACGSPGYNLKNGEVEFVYMHQIELGSGSHVGSSFDGVMYGGFEDQPNLQVESANQMLTVNVVAFLYAAILNGCTWWLKGDKLSVEHYNEWAQANGFTAMNGEDAFSILAVKTGVCVERLLHAIQVLNNGFGGKNILGYSSLNDEFNINEVVKQMFGVNLQSGKTTSMFKSLSLFAGFFIMFWAELFVYTTTVWVNPGFLTPFMILLVALSLCLTSFVKHKVLFLQVFLLPSIIVAAIQNCAWDYHVTKVLAEKFDYNVSVMQMDIQGFVNIFICLFVALLHTWRFAKERCTHWCTYLFSLFAVLYTALYSYDYVSLLVMLLCAISNEWYIGAIIFRICRCVACLPVAYVS…
Human coronavirus NL63	JQ765568.1	Human group 1 coronavirus associated with pneumonia AY518894.1	SNVHTPKHVFKTLKPGDSFNILACYEGIASGVFGVNLRTNFTIKGSFINGACGSPGYNVRNDGTVEFCYLHQIELGSGAHVGSDFTGSVYGNFDDQPSLQVESANLMLSDNVVAFLYAALLNGCRWWLRSTRVNVDGFNEWAMANGYTSVSSVECYSILAAKTGVSVEQLLASIQHLHEGFGGKNILGYSSLCDEFTLAEVVKQMYGVNLQSGKVIFGLKTMFLFSVFFTMFWAELFIYTNTIWINPVILTPIFCLLLFLSLVLTMFLKHKFLFLQVFLLPTVIATALYNCVLDYYIVKFLADHFNYNVSVLQMDVQGLVNVLVCLFVVFLHTWRFSKERFTHWFTYVCSLIAVAYTYFYSGDFLSLLVMFLCAISSDWYIGAIVFRLSRLIVIFSPES…
Rousettus bat coronavirus HKU10	JQ989270.1	Hipposideros bat coronavirus HKU10 JQ989272.1	NVNTPEHSFKTIKQGESFNILACYDGMPSGVYGVTMRNNYTIRGSFITGACGSPGYNVTNGKVEFCYLHQLELGSGCHVGSNLEGVMYGCYEDQPTLQIEGVNHLVTPNVIAFLYGALLNGITWWLNSDKVSVESFNEWALNNGFTTCGNLDCFNMLSAKTGVDVQRLLAAVQRLHNSFGGKNILGYTTLTDEFTVGEVIKQMYGVTLQSNKVVGAFCNLAIVGLFVTMFWSELLQYTAFFWVSPGFVTPVFFALLLVSFILMCFLKHKVLFLYTFLIPSVIIMASYNFMWDWSVAAELARIFDYHVSIVSFDIQGLLNVAVCLFVTLLHTMRFFKTNTSISTYVLSLAFTVYGFVVGSDVLSIVMTLLFNLTSSWYVGAIVYKLAYYLQYYTSFAQIL…
Hipposideros bat coronavirus HKU10	JQ989272.1	Hipposideros bat coronavirus HKU10 JQ989272.1	NVNTPEHSFKTIKQGESFNILACYDGMPSGVYGVTMRNNYTIRGSFITGACGSPGYNVTNGKVEFCYLHQLELGSGCHVGSNLEGVMYGCYEDQPTLQIEGVNHLVTPNVIAFLYGALLNGITWWLNSDKVSVESFNEWALNNGFTTCGNLDCFNMLSAKTGVDVQRLLAAVQRLHNSFGGKNILGYTTLTDEFTVGEVIKQMYGVTLQSNKVVGAFCNLAIVGLFVTMFWSELLQYTAFFWVSPGFVTPVFFALLLVSFILMCFLKHKVLFLYTFLIPSVIIMASYNFMWDWSVAAELARIFDYHVSIVSFDIQGLLNVAVCLFVTLLHTMRFFKTNTSISTYVLSLAFTVYGFVVGSDVLSIVMTLLFNLTSSWYVGAIVYKLAYYLQYYTSFAQIL…
Murine coronavirus	JX169867.1	Murine hepatitis virus strain JHM AC 000192.1	NPNTPKYSFGVVKPGETFTVLAAYNGRPQGAFHVVMRXSHTIKGSFLCGSCGSVGYVLTGDSVRFVYMHQLELSTGCHTGTDFSGNFYGPYRDAQVVQLPVQDYTQTVNVVAWLYAAILNRCNWFVQSDSCSLEEFNVWAMTNGFSSIKADLVLDALASMTGVTVEQVLAAIKRLHSGFQGKQILGSCVLEDELTPSDVYQQLAGVKLQSKRTRVIKGTCCWILASTFLVCSIISAFVKWTMFMYVTTHMLGVTLCALCFVSFAMLLIKHKHLYLTMYIMPVLCTLFYTNYLVVYKQSFRGLAYAWLSHFVPAVDYTYMDEVLYGVVLLVAMVFVTMRSINHDVFSTMFLVGRLVSLVSMWYFGANLEEEVLLFLTSLFGTYTWTTMLSLATAKVIAKW…
Human betacoronavirus 2c EMC/2012	JX869059.2	Betacoronavirus England 1 KC164505.2	ANPSTPAYTFTTVKPGAAFSVLACYNGRPTGTFTVVMRPNYTIKGSFLCGSCGSVGYTKEGSVINFCYMHQMELANGTHTGSAFDGTMYGAFMDKQVHQVQLTDKYCSVNVVAWLYAAILNGCAWFVKPNRTSVVSFNEWALANQFTEFVGTQSVDMLAVKTGVAIEQLLYAIQQLYTGFQGKQILGSTMLEDEFTPEDVNMQIMGVVMQSGVRKVTYGTAHWLFATLVSTYVIILQATKFTLWNYLFETIPTQLFPLLFVTMAFVMLLVKHKHTFLTLFLLPVAICLTYANIVYEPTTPISSALIAVANWLAPTNAYMRTTHTDIGVYISMSLVLVIVVKRLYNPSLSNFALALCSGVMWLYTYSIGEASSPIAYLVFVTTLTSDYTITVFVTVNLAK…
Betacoronavirus England 1	KC164505.2	Betacoronavirus England 1 KC164505.2	ANPSTPAYTFTTVKPGAAFSVLACYNGRPTGTFTVVMRPNYTIKGSFLCGSCGSVGYTKEGSVINFCYMHQMELANGTHTGSAFDGTMYGAFMDKQVHQVQLTDKYCSVNVVAWLYAAILNGCAWFVKPNRTSVVSFNEWALANQFTEFVGTQSVDMLAVKTGVAIEQLLYAIQQLYTGFQGKQILGSTMLEDEFTPEDVNMQIMGVVMQSGVRKVTYGTAHWLFATLVSTYVIILQATKFTLWNYLFETIPTQLFPLLFVTMAFVMLLVKHKHTFLTLFLLPVAICLTYANIVYEPTTPISSALIAVANWLAPTNAYMRTTHTDIGVYISMSLVLVIVVKRLYNPSLSNFALALCSGVMWLYTYSIGEASSPIAYLVFVTTLTSDYTITVFVTVNLAK…
Feline infectious peritonitis virus	KC461236.1	Feline infectious peritonitis virus KC461236.1	NPNTPEHKFKSVRPGESFNILACYEGCPGSVYGVNMRSQGTIKGSFIAGTCGSVGYVLENGTLYFVYMHHLELGNGSHVGSNLEGEMYGGYEDQPSMQLEGTNVMSSDNVVAFLYAALINGERWFVTNTSMTLESYNAWAKTNSFTEIVSTDAFNMLAAKTGYSVEKLLECIVRLNKGFGGRTILSYGSLCDEFTPTEVIRQMYGVNLQSGKVKSIFYPMMTAIAILFAFWLEFFMYTPFTWINPTFVSVVLAITTLVSVLLVAGIKHKMLFFMSFVMPSVILATAHNVVWDMTYYESLQVLVENVNTTFLPVDMQGVMLALFCVVVFVICTIRFFTCKQSWFSLFATTIFVMFNIVKLLGMIGEPWTDDHFLLCLVNMLTMLISLTTKDWFVVFASYK…
Betacoronavirus Erinaceus/VMC/DEU/2012	KC545383.1	Hedgehog coronavirus 1 MK679660.1	ANPETPAYTFTTIKQGSSFSVLACYNGRPSGTYTVVMRPNSTIKGSFLCGSCGSVGYVKEGNVINFCYMHQMELSNGTHTGSSFDGNMYGNFQDRQIYQAQLSDKHCTINVVAWLYAAVLNGCNWFVKPNKTGVAAFNEWALSNQFTEFVSTQALELLAVKTGVQIEQLLYSIQQLNNGFQGNVILGSAMLEDEYTPEDVNMQMMGVVMQSSVRKITYGLTHWLLATCVLTYVVILQLTKFTIWNFLFNVIPLQLTPIMFVVLALAMLCVKHKHAFLTTFLLPGALCLTYANLVYEPNTPVSSFLIMCVNWLNPDGTYMRTTHMDLGVYVSLCLALLVVVRRLYKPSVTNCAFALTSLVMWFYSYSIGDASSPIVYLQFVTAATSDYMVTVFLAVNVAK…
Human betacoronavirus 2c England-Qatar/2012	KC667074.1	Betacoronavirus England 1 KC164505.2	ANPSTPAYTFTTVKPGAAFSVLACYNGRPTGTFTVVMRPNYTIKGSFLCGSCGSVGYTKEGSVINFCYMHQMELANGTHTGSAFDGTMYGAFMDKQVHQVQLTDKYCSVNVVAWLYAAILNGCAWFVKPNRTSVVSFNEWALANQFTEFVGTQSVDMLAVKTGVAIEQLLYAIQQLYTGFQGKQILGSTMLEDEFTPEDVNMQIMGVVMQSGVRKVTYGTAHWLFATLVSTYVIILQATKFTLWNYLFETIPTQLFPLLFVTMAFVMLLVKHKHTFLTLFLLPVAICLTYANIVYEPTTPISSALIAVANWLAPTNAYMRTTHTDIGVYISMSLVLVIVVKRLYNPSLSNFALALCSGVMWLYTYSIGEASSPIAYLVFVTTLTSDYTITVFVTVNLAK…
Human betacoronavirus 2c Jordan-N3/2012	KC776174.1	Betacoronavirus England 1 KC164505.2	ANPSTPAYTFTTVKPGAAFSVLACYNGRPTGTFTVVMRPNYTIKGSFLCGSCGSVGYTKEGSVINFCYMHQMELANGTHTGSAFDGTMYGAFMDKQVHQVQLTDKYCSVNVVAWLYAAILNGCAWFVKPNRTSVVSFNEWALANQFTEFVGTQSVDMLAVKTGVAIEQLLYAIQQLYTGFQGKQILGSTMLEDEFTPEDVNMQIMGVVMQSGVRKVTYGTAHWLFATLVSTYVIILQATKFTLWNYLFETIPTQLFPLLFVTMAFVMLLVKHKHTFLTLFLLPVAICLTYANIVYEPTTPISSALIAVANWLAPTNAYMRTTHTDIGVYISMSXVLVIVVKRLYNPSLSNFALALCSGVMWLYTYSIGEASSPIAYLVFVTTLTSDYTITVFVTVNLAK…
Coronavirus Neoromicia/PML-PHE1/RSA/2011	KC869678.4	Betacoronavirus England 1 KC164505.2	ANPSTPAYTFTTVKPGASFSVLACYNGRPTGTFTVIMRPNYTIKGSFLCGSCGSVGYTKEGNVINFCYMHQMELANGTHTGSAFDGTMYGAFMDKQVHQIQLTDKYCSVNVVAWLYAAILNGCAWFVKPNRTSVVSFNEWAIANQFTEFVGTQSIDMLAVKTGVAIEQLLYAIQQLYTGFQGKQILGSTMLEDEFTPEDVNMQIMGVIMQSGARKVTYGMVHWLFATLALTYVIFLQTTKLTLWNYLFETIPTQLFPLLFVTMACVMLLVKHKHTFLTLFLLPVAICLTYANIVYEPSTPISSALIAVANWLAPTNVYMRTTHADIGMYVSMSLVLAIVVKRLYNPSLSNFALALCSGVMWLYTYSIGETSSPIAYLVFVTTLTSDYTVTVFVTVNLAK…
Bat SARS-like coronavirus RsSHC014	KC881005.1	Bat SARS-like coronavirus Rs3367 KC881006.1	SNPKTPKYKFVRIQPGQTFSVLACYNGSPSGVYQCAMRPNHTIKGSFLNGSCGSVGFNIDYDCVSFCYMHHMELPTGVHAGTDLEGKFYGPFVDRQTAQAAGTDTAITLNVLAWLYAAVINGDRWFLNRFTTTLNDFNLVAMKYNYEPLTQDHVDILGPLSAQTGIAVLDMCAALKELLQNGMNGRTILGSTILEDEFTPFDVVRQCSGVTFQGKFKKIVKGTHHWMLLTFLTSLLILVQSTQWSLFFFVYENAFLPFTLGIMAIAACAMLLVKHKHAFLCLFLLPSLATVAYFNMVYMPASWVMRIMTWLELADTSLSGYRLKDCVMYASALVLLILMTARTVYDDAARRVWTLMNVITLVYKVYYGNALDQAISMWALVISVTSNYSGVVTTIMFLA…
Bat SARS-like coronavirus Rs3367	KC881006.1	Bat SARS-like coronavirus Rs3367 KC881006.1	SNPKTPKYKFVRIQPGQTFSVLACYNGSPSGVYQCAMRPNHTIKGSFLNGSCGSVGFNIDYDCVSFCYMHHMELPTGVHAGTDLEGKFYGPFVDRQTAQAAGTDTTITLNVLAWLYAAVINGDRWFLNRFTTTLNDFNLVAMKYNYEPLTQDHVDILGPLSAQTGIAVLDMCAALKELLQNGMNGRTILGSTILEDEFTPFDVVRQCSGVTFQGKFKKIVKGTHHWMLLTFLTSLLILVQSTQWSLFFFVYENAFLPFTLGIMAIAACAMLLVKHKHAFLCLFLLPSLATVAYFNMVYMPASWVMRIMTWFELADTSLSGYRLKDCVMYASALVLLILMTARTVYDDAARRVWTLMNVITLVYKVYYGNALDQAISMWALVISVTSNYSGVVTTIMFLA…
Human coronavirus 229E	KF293664.1	Human coronavirus 229E KF293664.1	NMHTPRHSFRTLKSGEGFNILACYDGCAQGVFGVNMRTNWTIRGSFINGACGSPGYNLKNGEVEFVYMHQIELGSGSHVGSSFDGVMYGGFEDQPNLQVESANQMLTVNVVAFLYAAILNGCTWWLKGEKLFVEHYNEWAQANGFTAMNGEDAFSILAAKTGVCVERLLHAIQVLNNGFGGKQILGYSSLNDEFSINEVVKQMFGVNLQSGKTTSMFKSISLFAGFFVMFWAELFVYTTTIWVNPGFLTPFMILLVALSLCLTFVVKHKVLFLQVFLLPSIIVAAIQNCAWDYHVTKVLAEKFDYNVSVMQMDIQGFVNIFICLFVALLHTWRFAKERCTHWCTYLFSLIAVLYTALYSYDYVSLLVMLLCAISNEWYIGAIIFRICRFGVAFLPVEYV…
Longquan Aa mouse coronavirus	KF294357.1	Apodemus peninsulae coronavirus MT430884.1	NTKTPKYTFGNVKPGETFTVLAAYNGKPQGAFHVTMRSSFTIKGSFLCGSCGSVGYVLMGDCVKFVYMHQLELSTGCHTGTDFNGNFYGPYRDAQVVQLPIQDYVQSVNFVAWLYAAILNNCNWFIQSDTCSVEDYNVWAMANGFSQFTMDLVIDALASMTGVPVEKCLAAIKRLNNGFQGRQILGSCVFEDELTPSDVYQQLAGVKLQSKRTRVFKGTLCWVLTSTFLFACILSAFVKWTMFMYVTLNVLSVTLGTLCLVACAMLFIKHKHLYLTMFILPVFLTLLYTNYLVVYKQSFRGYAYAWLSYVVPSVDYTYTYEVLYGCCAVLFMIFTTMRSINHDLFSIIIFITRVSSVVSMWYMGSNLEIEILLLVVSIFGTYTWTTIISLTVAKAMAWW…
Longquan Rl rat coronavirus	KF294372.1	Longquan Rl rat coronavirus KF294372.1	NPNTPKYSFGVVKPGETFTVLAAYNGKAQGAFHVTMRSSHTIKGSFLCGSCGSVGYVLMGDSVKFVYMHQLELSTGCHTGTDFSGNFYGPYRDAQVVQLPVQDYVQTVNVVAWLYAAILNNCNWFLQSDACSLEDFNVWSMTNGFSQIKADLVLDALASMTGVPMERLLAAIKRLHSGFQGRQILGSCTLEDELTPSDVYQQLAGVKLQSRRTRVIKGTICWILASTFLFSCIISAFVKWTMFMYVTTHMVGVTISTLCCVSFAMLLVKHKHLYLTMYIIPVLCTLFYTNYLVVYKQSFRGLAYAWLSHFVPAVDFTYVDEVIYGIVLLVAMIFVTMRSINHDVFSIMFLVGRFVSLVSMWYFGANLEEEVLLLLTSLFGTYTWTTLLSLATAKIIAKW…
Lushi Ml bat coronavirus	KF294377.1	Lushi Ml bat coronavirus KF294377.1	NLHTPRYTFRTLRAGESFNILACYDGIASGVYGVNMRTNYTIRGSFINGACGSPGYNMVNGVVEFNYLHQLELGSGCHVGCDLDGVMYGGYVDQPTLQIEGASNLVVENVVAFLYAALINGSSWWLNSARINIDSFNEWAVHNGFTSFSSVDSFSILAAKTGVDVQRILAAIQSLQQNFGGRSILGYTSLTDEFTLSEVVRQMFGVNLQSSNRLRASRNVFLVGSFLTLFWSELVSYTKFFWINPGYVTPLFASIVGLSILLMFTIKHKALFLQLFLVPVLTITACSNLAQDYTIYEFLARHFDYHVSFMGLNVQGILNVVLCLGVTLLHTYRFFSARTNAFTYIVAIVTACYSYFYANDVVNCTITLFASVSGNWFVGAVSYKLAVYLIAYTGLVQFV…
Neixiang Md bat coronavirus	KF294381.1	Neixiang Md bat coronavirus KF294381.1	SNVQTPNYSFRTVKPGEMFNILACYDGVPSGVYSVNLRTNHTIKGSFINGACGSPGYNIVNGTVEFVYMHQIELGSGCHVGSDLTGKIYGGYEDQPTLQIEGSSNLVTENVISFLYGALLNGITWWLNTSRVSVEAFNEWATTSGFTPLQSADGYSILAAKTGVEVERLLSAIQRLANGFGGRSILGYSSLTDDFTLSEVVKQMFGVSLQSSKKSTCFKSLFLIGGFFFMFWGEFLMYSSVMWVHPAVVTPLLMCFGVVSAFLSGLIKHKMMFLQTFLLPSIVVLAANNFIWDYVVTQLLVQYFDYTASFFSLDIQGLLNILMCLFVMSLHTYRFVGSGTNAIAYMSSLVVSAYTYIMGGDPMYCAIMVLCSMSSEWYVGAICYKLALYLSPFVNPIVA…
Anlong Ms bat coronavirus	KF294382.1	Anlong Ms bat coronavirus KF294382.1	NVNTPNYTYRTLRPGESFNILACYDGVPSGVYGVNMRTNYTIRGSFISGACGSPGYNLNGSTVEFCYVHQLELGSGCHVGSDMDGAMYGGYDDQPTLQIEGASNLVTENVIAFLYGALINGCNWWLSAARTSVDKFNEWAMHNGMTIVGSVETYNILAAKTGVDVTRILAAIQTLHRTFGGKQILGFTSLTDEFTTGEVIKQMFGVSLQSGKVSRAFRNIFITGAFLILFWSELFTYTKYFWINPGYVTPMFLFIAAISSLLMLTIKHKLLFLQMFLLPSVVVTAVMNLMCDFEVYDYLAKNLDYHVSFMGLNAQGLINIALCLFVTVLHTVRFAKSLNSWATYSFSLVAAAYSYFYGNDPLSSVMTLFSSLSGNWFVGAFTYKVAVLLVRFLPRLVLI…
Bat SARS-like coronavirus WIV1	KF367457.1	Bat SARS-like coronavirus Rs3367 KC881006.1	SNPKTPKYKFVRIQPGQTFSVLACYNGSPSGVYQCAMRPNHTIKGSFLNGSCGSVGFNIDYDCVSFCYMHHMELPTGVHAGTDLEGKFYGPFIDRQTAQAAGTDTTITLNVLAWLYAAVINGDRWFLNRFTTTLNDFNLVAMKYNYEPLTQDHVDILGPLSAQTGIAVLDMCAALKELLQNGMNGRTILGSTILEDEFTPFDVVRQCSGVTFQGKFKKIVKGTHHWMLLTFLTSLLILVQSTQWSLFFFVYENAFLPFTLGIMAIAACAMLLVKHKHAFLCLFLLPSLATVAYFNMVYMPASWVMRIMTWFELADTSLSGYRLKDCVMYASALVLLILMTARTVYDDAARRVWTLMNVITLVYKVYYGNALDQAISMWALVISVTSNYSGVVTTIMFLA…
Bat coronavirus CDPHE15/USA/2006	KF430219.1	Myotis lucifugus coronavirus KY799179.1	NVHTPGSYTFRTLKPGDSFNILACYDGTATGVYGVNLRTNHTIRGSFINGACGSPGFNIHGSTVEFCYLHQLELGSGCHVGSDMNGAMYGGYEDQPSFQIEGVSNLVSENVVAFLYGALLNGCNWWLDQCGVTVEAYNDWAHSNGCTSLSSTDCFTILAAKTGVEVSRVLAAIQRLNVNFGGKAILGYTSLTDEFTVGEIIKQMFGVNLQSGIISRSVRNVLLVGLFVLLFWSELVIYTPFFWVSPAYITPLFLIVSGVSILCMSLLKHKTLFLQMFLIPAVIAVSAYNLAYDLEIRTWMATKLDYHASILSFNIQGIFNIMVCCVVVCLHAYRCVTRSSSVFTMVVACVTSCYSYVICGDALSAAMAIMLNITGNWFVGAGAYRLATYIVLLNPALPA…
Rhinolophus affinis coronavirus	KF569996.1	Rhinolophus affinis coronavirus KF569996.1	SNPKTPKYKFVHIQPGQTFSVLACYNGSPSGVYQCAMRPNYTIKGSFLNGSCGSVGFNIDYDCVSFCYMHHMELPTGVHAGTDLEGKFYGPFVDRQTAQAAGTDTTITLNVLAWLYAAVINGDRWFLNRFTTTLNDFNLVAMKYNYEPLTQDHVDILGPLSAQTGIAVLDMCAALKELLQNGMNGRTILGSTILEDEFTPFDVVRQCSGVTFQGKFKKIVKGTHHWMLLTFLTSLLILVQSTQWSLFFFVYENAFLPFTFGIMAIAACAMLLVKHKHAFLCLFLLPSLATVAYFNMVYMPASWVMRIMTWLELADTSLSGYRLKDCVMYASALVLLVLMTARTVYDDAARRVWTLMNVITLVYKVYYGNALDQAISMWALVISVTSNYSGVVTTIMFLA…
Bat Hp-betacoronavirus/Zhejiang2013	KF636752.1	Bat Hp-betacoronavirus Zhejiang2013 KF636752.1	NPETPKYKFVRAKPGATFSVLACYNGMPAGVYQVAMRPNHTIKGSFLNGSCGSVGYTLGYDRVEFCYMHHMELPTGVHTGTDLEGTFYGDFVDRQTSQSAGSDNTLTLNVLAWLYAAVINGERWFIVPQTCALTDFNTAVLKYGYQSLTEDGVAALDPLVAQTGISVQTMCASLKDLLVHGMRGRCILSSPTLEDEFTPFDIVRQCSGVTLQSTVRSVSSKFFQWMLMTALTFTILFLQLWEMSIFSWFAMHATIPVVILLMGVSAFVTMLVKHKHAFTTLFLMPTLAVVFYYNCIYVPEHWLIEMVSKYVDLTDTIQLFYGYSIRELIALFAVVIAMSVLSLRIVYDDNTRRVWLATNVLTWLYRLYAGTTVEKAMAYWALLMSLTTNYSGCVTVIMF…
Bottlenose dolphin coronavirus HKU22	KF793826.1	Beluga whale coronavirus SW1 EU111742.1	NANTPKYKFAKARIGDNFSIACAYNGHVSGLYTVTLRENGTLKGSFMSGSCGSVGYNVTNEGVEFVYMHHLELPGCVHGGSDLHGMFYGGYVDEEVLQRIPPAPANSRNIVAWLYAAVYNNCDWFVKYGPKQVMSVEDFNEWASGYGFTKFEYHLAFDVFSAATGVSVEQMLAALKELADGWNYAPILGSFHLDDEYSPEMIMQQTSGIVLQSNVKKATKGFLSRLGYWLVMVILTVYASCNVVPLDMLPQLIMSVGVGFAIMFVTLKHQHFFMTTAIIPYVVTSILGMALEKPVFYNGWYFSFFHDFLKYVGIEATHQYAWMLLPFALYVAYNVAKGVGSTLINFNAGGISLWNSLVYGMRWGSTLRFLYTALMSDNVFETFGSSGEFYINMHMACVG…
Rat coronavirus	KF850449.2	Murine hepatitis virus strain JHM AC 000192.1	NPNTPKYSFGVVKPGETFTVLAAYNGKPQGAFHVVMRSSHTIKGSFLCGSCGSAGYVLTGDSVRFVYMHQLELSTGCHTGTDLNGNFYGPYRDAQVVQLPVQDYTQTVNVVAWLYAAILNRCNWFVQSDSCSLEEFNVWAMTNGFSSIKADLVLDALASMTGVTVEQVLAAIKRLHSGFQGKQILGSCVLEDELTPSDVYQQLAGVKLQSKRTRVIKGTCCWILASTFLFCSIIAAFVKWTMFMYVTTHMLGVTLCALCFVSFAMLLIKHKHLYLTMYIMPVLCTLFYTNYLVVYKQSFRGLAYAWLSHFVPAVDYTYMDEVLYGVVLLVAMVFVTMRSINHDVFSIMFLIGRLVSLVSMWYFGANLEEEILLFLTALFGTYTWTTMLSLATAKVIAKW…
Dromedary camel coronavirus HKU23	KF906250.1	Bovine coronavirus U00735.2	NSRTPKYTFGVVKPGETFTVLAAYNGKPQGAFHVTMRSSYTIKGSFLCGSCGSVGYVLMGDCVKFVYMHQLELSTGCHTGTDFNGDFYGPYKDAQVVQLPVQDYIQSVNFVAWLYAAILNNCNWFVQSDKCSVEDFNVWALSNGFSQVKSDLVIDALASMTGVSLETLLAAIKRLKSGFQGRQIMGSCSFEDELTPSDVYQQLAGIKLQSKRTRLVKGIVCWIMASTFLFSCIITAFVKWTMFMYVTTNMLSITFCALCVISLAMLLVKHKHLYLTMYIIPVLFTLLYNNYLVVYKQTFRGYVYAWLSYYVPSVEYTYTDEVIYGMLLLIGMVFVTLRSINHDLFSFIMFVGRVISVVSLWYMGSNLEEEILLMLASLFGTYTWTTALSMAAAKVIAKW…
BtMf-AlphaCoV/AH2011	KJ473795.1	Bat coronavirus 1A NC 010437.1	NPHTPKHVFKTLRAGDAFNILACYDGVPSGVYGTILKHNKTIRGSFINGACGSPGFNINGDIVEFVYLHQLELGSGCHVGSNMEGVMYGGFDDQPSLQIEGADCLVTVNVIAFLYGAILNGCTWFLSNERVSAEVFNGWAHDNNFTDVGSLDCFNILAAKTGVDVQRILASIQKLAKGFGGRNIIGYASLTDEFTVSEVVKQMYGVSLQSKRVPSIFNNVTLVSVFWSMFLSELLYYTSSYWIKPDLITAVFVLLFGIAVMLTLTIKHKVLFLYTFLIPSVVISACYNLAWDLYIRELLAKYFDYHMSIFSMDIQGCFNIVACILVNAIHTWRFVKTGTATRLTYVLSLVVSVYNYWCCGDFLSLSMMVLLNINNNWYIGAIAYRFSVVVVNYMDPSVI…
BtMf-AlphaCoV/JX2012	KJ473796.1	Bat coronavirus 1A NC 010437.1	NPHTPKYVFKTLRAGDAFNILACYDGVPSGVYGTILRHNKTIRGSFINGACGSPGFNINGDTVEFVYLHQLELGSGCHVGSNMEGVMYGGFDDQPSLQIEGADCLVTVNVIAFLYGAILNGCTWFLSNERVSAEVFNGWAHDNNFTDVGSLDCFNILAAKTGVDVQRVLASIQKLAKGFGGRNIIGYASLTDEFTVSEVVKQMYGVSLQSKRVPSIFNNVTLVSVFWSMFLSELLYYTSSYWIKPDLITAVFVLLFGIAVMLTLTIKHKVLFLYTFLIPSVVISACYNLAWDLYIRELLAKYFDYHMSIFSMDIQGCFNIVACILVNAIHTWRFVKTGTATRLTYVLSLVVSVYNYWCCGDFLSLSMMVLLNINNNWYIGAIAYRFSVVVVNYMDPSVI…
BtMf-AlphaCoV/GD2012	KJ473797.1	BtMf-AlphaCoV GD2012 KJ473797.1	SNPHTPKHTFRTLKPGDSFNILACYDGTPAGVYGITMRPNYTIRGSFINGACGSPGYNVVNGNVEFCYLHQLELGSGCHVGSNFDGVMYGNFQDQPSLQIEGADQLVTPNVVAFLYGALLNGVNWFVSPERLSVEAFNEWAHNNGFTDMSGAECFTMLAAKTGVDVQRVLASIQKIAKSFGGRNILGFTSLTDEFTAAEVIKQMYGVNLQSRKLPSVFNNIMLVGVFWFMFISEMLYYTSSYWIKPDLITPIFIILFAIAVFLTAFVKHKVLFLYTFLVPGIVITATSNLAWDCYVRDLLAKYLDYHMSIFNMDIQGVFNIAACFMVNALHTWRYMRSGYTTRVTYVVSLIVSVYNYWYVGDALSLAMMLLLNVNNNWYIGACAYRFVLIVANYMNPAV…
BtMf-AlphaCoV/HuB2013	KJ473798.1	BtMf-AlphaCoV FJ2012 KJ473799.1	SNPHTPAHSFRTLKPGDSFNILACYDGTPAGVYGITLRPNYTIRGSFINGACGSVGYNVVNGQVEFCYLHQLELGSGCHVGSNFDGVMYGAFQDQPSLQIEGADQLVTPNVVAFLYGALLNGCNWFLVNERLTVEAYNEWAHGNGFTDMVGVECFTMLAAKTGVDVQRLLAAIQKLTKGFGGKNILGFTSLTDEFTAAEVIKQMYGVNLQSRRLPSVFNNIMLVGVFWFMFISEMLYYTSSYWIKPDLITPIFLVFFAIALFLTAFIKHKVLFLYTFLVPGIVITATTNLAWDCYVRDLLAKYLDYHMSLFNMDIQGFFNIAACFIVNALHTWRYMRSGCTTRITYVVSLVVSIYNYWYVGDVLSLAMMLLLNINSNWYIGAFAYRFVLIVARYMNPTV…
BtMf-AlphaCoV/FJ2012	KJ473799.1	BtMf-AlphaCoV FJ2012 KJ473799.1	SNPHTPAHSFRTLKPGDSFNILACYDGTPAGVYGITLRPNYTIRGSFINGACGSVGYNVVNGQVEFCYLHQLELGSGCHVGSNFDGVMYGAFQDQPSLQIEGADQLVTPNVVAFLYGALLNGCNWFLVNERLTVEAYNEWAHGNGFTDMVGVECFTMLAAKTGVDVQRLLAAIQKLTKGFGGKNILGFTSLTDEFTAAEVIKQMYGVNLQSRRLPSVFNNIMLVGVFWFMFISEMLYYTSSYWIKPDLITPIFLVFFAIALFLTAFIKHKVLFLYTFLVPGIVITATTNLAWDCYVRDLLAKYLDYHMSLFNMDIQGFFNIAACFIVNALHTWRYMRSGCTTRITYVVSLVVSIYNYWYVGDVLSLAMMLLLNINSNWYIGAFAYRFVLIVARYMNPTV…
BtMf-AlphaCoV/HeN2013	KJ473800.1	BtMf-AlphaCoV FJ2012 KJ473799.1	SNPHTPAHSFRTLKPGDSFNILACYDGTPAGVYGITLRPNYTIRGSFINGACGSVGYNVVNGQVEFCYLHQLELGSGCHVGSNFDGVMYGAFQDQPSLQIEGADQLVTPNVVAFLYGALLNGCNWFLVNERLTVEAYNEWAHGNGFTDMVGVECFTMLAAKTGVDVQRLLAAIQKLTKGFGGKNILGFTSLTDEFTAAEVIKQMYGVNLQSRRLPSVFNNIMLVGVFWFMFISEMLYYTSSYWIKPDLITPIFLVFFAIALFLTAFIKHKVLFLYTFLVPGIVITATTNLAWDCYVRDLLAKYLDYHMSLFNMDIQGFFNIAACFIVNALHTWRYMRSGCTTRITYVVSLVVSIYNYWYVGDVLSLAMMLLLNINSNWYIGAFAYRFVLIVARYMNPTV…
BtMr-AlphaCoV/SAX2011	KJ473806.1	BtMr-AlphaCoV SAX2011 KJ473806.1	SNVHTPVHSFRTVKPGEMFNILACYDGTPAGVYSVNLRTNHTIKGSFINGACGSPGYNIVNGTVEFVYMHQIELGSGCHVGSSFDGKIYGNYEDQPTLQIEGSANLVTDNVVAFLYGALLNGITWWLSPSRITVEAFNEWASVSGYTPLQSADGYSILAAKTGVEVERILSSIQKHANGFGGRNVLGYSALTDDFTLSEVVKQMFGVNLQSSKKVSCCKSLLLVGGFFAMFWGEFLMYSSVMWVHPAVVTPILLCLGLVSLMLSGLIKHKMMFLQTFLLPSIVVIAANNFFWDYFVTQLLVQYFDYTASLFSLDIQGLLNIAMCLFVMFLHTYRFVSTGNNAIAYLSSLVVSAYTYLLGGDPMYCAIMVLCSLSSEWYVGAVCYKLAIRIAPYTSPIIA…
BtRf-AlphaCoV/HuB2013	KJ473807.1	BtRf-AlphaCoV HuB2013 KJ473807.1	NVHTPEHTFKTLKQGDSFNILACYDGVPSGVYGVTLRTNNTIRGSFINGACGSPGYNINNGKVEFCYLHQLELGSGCHVGSNLDGVMYGGFEDQPTLQVEGANNLVTINVIAFLYGALLNGITWFLSNDRVTVESFNEWASVNGYTDCGSIDCFAMLAAKTNVDVQRILAAVQRLHKGFGGKNILGFTTLTDEFTVTEVIKQMYGVSLQSGKVSSMFYNVCVIGAFLTMFWSELLHYTAFFWISPGFITPMFFMLLMVSVFFMCALKHKIMFLYTFLIPAVIVTSCYNFAWDWYITSVLATTFDYHVSLLSLDIQGVINVSACVFVTLLHTFRFCKSSVNYSSVITYCCSLLFVAYGFYMGSDALSLVMMVLFNFTSNWYVGAIVYKIAFYTRDMTVLP…
BtRf-AlphaCoV/YN2012	KJ473808.1	BtRf-AlphaCoV YN2012 KJ473808.1	ANVNTPSYSFRTLKAGECFNILACYDGTPAGVYGVNLRSTHTIKGSFVNGACGSPGFVMNGHKVEFVYMHQIELGNASHVGSDMFGNIYGGFDDQPSIQLEGVATLITENVIAFLYAALINGERWWCSNERCTIDSFNEWALGNGFTNLVTGDGFSMLAAKTGIDVCQILSAIQRLATGLGGKTILGYASLTDEYTLSEVVRQMYGVNIQSTKTSSALKNLLLMGFFFLLFWSEFFMYSTILWINPGLITTFLGLFVMLSMLLASCIKHKMLFLQLFLLPSIIIAACYNFAWDMEVTRMLANQFDYHVSFLNMDIQGAINIIVCFIGISLHTYRFLDTQLRSYSTYVLSMCTVLYTFYYGYDSLSLAIMLLGFGCREWYVGTAAFRLAQFLVPYCPGLI…
BtNv-AlphaCoV/SC2013	KJ473809.1	BtNv-AlphaCoV SC2013 KJ473809.1	ANVNTPNYTFKTLKPGDSFNILACYEGVASGVYGVTLRNNSTVRGSFINGACGSPGYNLVGNTVEFCYFHQLELGSGCHVGSDANGVMYGNFDDQPTLQIEGASRLYTANVVSFLYGALLNGCNWWLTSDRLTLEAFNDWATSNDFTTLSSVDMYTILSAKTGVDVARVLAAIQKLAKGFGGNKILGYSSLTDEFTAGEVIKQMYGVTLQSSKKSRFLGNLLSIGLFVFMFWSEFLSYSALFWINANVLTPIFLCLCGFSVVLTVGLKHKLLFLYTFLIPTVVLLAAINLSWDFYLRALLSSTVGYHTSLMSFDLQGVLNIAICAFVSGLHLYRFSPNVGSCATLLMSLGVTVYNYWFDTDYFSIIMTLLLNMSSTWYIGAIAYKIASVMIVFVPAPLI…
Alphacoronavirus BtMs-AlphaCoV/GS2013	KJ473810.1	BtRf-AlphaCoV HuB2013 KJ473807.1	NVHTPEHTFKTLKQGDSFNILACYDGVPSGVYGVTLRTNNTIRGSFINGACGSPGYNINNGKVEFCYLHQLELGSGCHVGSNLDGVMYGGFEDQPTLQVEGANNLVTINVIAFLYGALLNGITWFLSSDRVTVESFNEWASVNGYTACGSTDCFAMLAAKTNVDVQRILAAVQRLHKGFGGKNILGFTTLTDEFTVTEVIKQMYGVSLQSGKVSSMFYNVFVIGAFLTMFWSELLHYTAFFWISPGFITPMFFMLLMVSVFFMCALKHKIMFLYTFLIPAVIVTSCYNFAWDWYITSVLATTFDYHVSLLSLDIQGVINVSACVFVTLLHTFRFCKSSVNYSSVITYCCSLLFVAYGFYMGSDALSLVMMVLFNFTSNWYVGAIVYKIAFYTRDMTLLP…
BtRf-BetaCoV/JL2012	KJ473811.1	BtRf-BetaCoV JL2012 KJ473811.1	SNPKTPKYKFVRIQPGQTFSVLACYNGSPSGVYQCAMRPNYTIKGSFLNGSCGSVGFNIDYDCVSFCYMHHMELPTGVHAGTDLEGKFYGPFVDRQTAQAAGTDTTITLNVLAWLYAAVINGDRWFLNRFTTTLNDFNLVAMKYNYEPLTQDHVDILGPLSAQTGIAVLDMCAALKELLQNGMNGRTILGSTILEDEFTPFDVVRQCSGVTFQGKFKKIVKGTHHWMLLTFLTSLLILVQSTQWSLFFFVYENAFLPFTLGIMVIAACAMLLVKHKHAFLCLFLLPSLATVAYFNMVYMPASWVMRIMTWLELADTSLSGYRLKDCVMYASTLVLLILMTARTVYDDAARRVWTLMNVITLVYKVYYGNSLEQAISMWALVISVTSNYSGVVTTIMFLA…
BtRf-BetaCoV/HeB2013	KJ473812.1	BtRf-BetaCoV HeB2013 KJ473812.1	SNPKTPKYKFVRIQPGQTFSVLACYNGSPSGVYQCAMRPNYTIKGSFLNGSCGSVGFNIDYDCVSFCYMHHMELPTGVHAGTDLEGKFYGPFVDRQTAQAAGTDTTITLNVLAWLYAAVINGDRWFLNRFTTTLNDFNLVAMKYNYEPLTQDHVDILGPLSAQTGIAVLDMCAALKELLQNGMNGRTILGSTILEDEFTPFDVVRQCSGVTFQGKFKKIVKGTHHWMLLTFLTSLLILVQSTQWSLFFFVYENAFLPFTLGIMAIAACAMLLVKHKHAFLCLFLLPSLATVAYFNMVYMPASWVMRIMTWLELADTSLSGYRLKDCVMYASALVLLTLMTARTVYDDAARRVWTLMNVITLVYKVYYGNSLDQAISMWALVISVTSNYSGVVTTIMFLA…
BtRf-BetaCoV/SX2013	KJ473813.1	BtRf-BetaCoV SX2013 KJ473813.1	SNPKTPKYKFVRIQPGQTFSVLACYNGSPSGVYQCAMRPNYTIKGSFLNGSCGSVGFNIDYDCVSFCYMHHMELPTGVHAGTDLEGKFYGPFVDRQTAQAAGTDTTITLNVLAWLYAAVINGDRWFLNRFTTTLNDFNLVAMKYNYEPLTQDHVDILGPLSAQTGIAVLDMCAALKELLQNGMNGRTILGSTILEDEFTPFDVVRQCSGVTFQGKFKKIVKGTHHWMLLTFLTSLLILVQSTQWSLFFFVYENAFLPFTLGIMAIAACAMLLVKHKHAFLCLFLLPSLATVAYFNMVYMPASWVMRIMTWLELADTSLSGYRLKDCVMYASALVLLTLMTARTVYDDAARRVWTLMNVITLVYKVYYGNSLDQAISMWALVISVTSNYSGVVTTIMFLA…
BtRs-BetaCoV/HuB2013	KJ473814.1	BtRs-BetaCoV HuB2013 KJ473814.1	SNPKTPKYKFVRIQPGQTFSVLACYNGSPSGVYQCAMRPNHTIKGSFLNGSCGSVGFNIDYDCVSFCYMHHMELPTGVHAGTDLEGKFYGPFVDRQTAQAAGTDTTITLNVLAWLYAAVINGDRWFLNRFTTTLNDFNLVAMKYNYEPLTQDHVDILGPLSAQTGIAVLDMCAALKELLQNGMNGRTILGSTILEDEFTPFDVVRQCSGVTFQGKFKKIVKGTHHWMLLTFLTSLLILVQSTQWSLFFFVYENAFLPFTLGIMAIAACAMLLVKHKHAFLCLFLLPSLATVAYFNMVYMPASWVMRIMTWLELADTSLSGYRLKDCVMYASALVLLVLMTARTVYDDAARRVWTLMNVITLVYKVYYGNSLDQAISMWALVISVTSNYSGVVTTIMFLA…
BtPa-BetaCoV/GD2013	KJ473820.1	Bat coronavirus HKU5-1 EF065509.1	ANPQTPAYTFTTVKPGASFSVLACYNGRPTGVFMVNMRQNSTIKGSFLCGSCGSVGYTQEGNVINFCYMHQMELSNGTHTGCSFDGVMYGAFEDRQVHQVQLSDKYCTINIVAWLYAAILNGCNWFVKPNKTGIATFNEWAMSNQFTEFIGTQSVDMLAHKTGVSVEQLLYAIQTLHKGFQGKTILGNSMLEDEFTPDDVNMQVMGVVMQSGVKRISYGLVHWLFTTLLLAYVATLQLTKFTIWNYLFEVIPLQLTPLVLCVMACVMLTVKHKHTFLTLFLLPTAICLTYANIVYEPQTPVSSALIAVANWLNPASVYMRTTHTDLGVYLSLCFALAVVVRRLYRPNASNLALALGSAMVWFYTYTTGDCSSPLTYLMFLTTLTSDYTVTVFLAVNVAK…
BtVs-BetaCoV/SC2013	KJ473821.1	BtVs-BetaCoV SC2013 KJ473821.1	NPNTPAYTFTTVKPGASFSVLACYNGRPTGTFTVVMRPNHTIKGSFLCGSCGSVGYTKEGNVINFCYMHQMELANGTHTGSSFDGNMYGAFQDRQVHQAQLTDKYCTVNIVAWLYAAILNGCTWFVKPSRTSVVSFNEWAMANQFTEFIGTHALDMLAVKTGVSVEQLLSAIQQLNQGFQGKQILGSSMLEDEFTPEDVNMQIMGVVMQSGVKKVTYGTFHWLLATLVLSYVAVLQCTKFTLWNYLFQTIPTQLTPLMIIVAACVMLLVKHKHTFLTLFLLPTALCLTYANIVYEPSTPVSSALIAVANWLAPNNMYMRTTHTDLGLYLSLSLALAVVVKRLYTPSLSNLALALCSLVMWVYTYSIGEHSSPVAYLVFVTTLTSDYTVTVFTAVNFAKF…
BtTp-BetaCoV/GX2012	KJ473822.1	Bat coronavirus (BtCoV 133 2005) DQ648794.1	ANPSTPAYTFSTVKPGASFSVLACYNGKPTGVFTVNLRHNSTIKGSFLCGSCGSVGYTENGGVINFVYMHQMELSNGTHTGSSFDGVMYGAFEDKQTHQLQLTDKYCTINVVAWLYAAVLNGCKWFVKPTRVGIVTYNEWALSNQFTEFVGTQSIDMLAHRTGVSVEQMLAAIQSLHAGFQGKTILGQSTLEDEFTPDDVNMQVMGVVMQSGVKRISYGFMHWLISTLVLAYVSVMQLTKFTMWTYLFETIPTQMTPLLLGFMACVMFTVKHKHTFLSLFLLPVALCLTYANIVYEPQTLVSSTLIAVANWLTPTSVYMRTTHLDFGLYISLSFVLAIIVRRLYRPSMSNLALALCSGVMWFYTYVIGDHSSPITYLMFITTLTSDYTITVFATVNLAK…
Betacoronavirus HKU24	KM349743.1	Apodemus peninsulae coronavirus MT430884.1	NTKTPKYTFGNVKPGETFTVLAAYNGKPQGAFHVTMRSSFTIKGSFLCGSCGSVGYVLMGDCVKFVYMHQLELSTGCHTGTDFNGNFYGPYRDAQVVQLPIQDYVQSVNFVAWLYAAILNNCNWFIQSDICSVEDYNVWAMANGFSQFTMDLVIDALASMTGVPVEKCLAAIKRLNNGFQGRQILGSCVFEDELTPSDVYQQLAGVKLQSKRTRVFKGTLCWVLTSTFLFACILSAFVKWTMFMYVTLNVLSVTIGTLCFVACAMLFIKHKHLYLTMFILPVFLTLLYTNYLVVYKQSFRGYAYAWLSYVVPSVDYTYTYEVLYGCCAVLFMIFTTMRSINHDLFSIIIFITRVSSVVSMWYMGSNLEIEILLLVVSIFGTYTWTTIISLTVAKAMAWW…
Alphacoronavirus 1	KP849472.1	Alphacoronavirus 1 KP849472.1	NPNTPEHKFKSIKSGESFNILACYEGCPGSVYGVNMRSQGTIKGSFIAGTCGSVGYVLENGMLYFVYMHHLELGNGSHVGSNFDGEMYGGYEDQPSMQLEGTNVMSSDNVIAFLYAALINGERWFITNASMSLESYNTWAKTNSFTEVSSTDAFSMLAAKTGQSVEKLLDCIVRLNKGFGGRTILSYGSLCDEFTPTEVIRQMYGVNLQAGKVKSFFYPIVTAMTILFAFWLEFFMYTPFTWINPTFVSIVLAVTTLISTICVTGIKHKMLFFMSFVLPSVILVTAHNLFWDFSYYESLQSIVENTNTMFLPVDMQGVMLTMFCFIVFITYSVRFFTCKQSWFSLTVTTVLVIFNMVKIFGTSDEPWTENQIAFCFVNMLTMIVSLTTKDWVVVVASYR…
Bat SARS-like coronavirus YNLF_31C	KP886808.1	Bat SARS-like coronavirus YNLF 31C KP886808.1	SNPKTPKYKFVRIQPGQTFSVLACYNGSPSGVYQCAMRPNHTIKGSFLNGSCGSVGFNIDYDCVSFCYMHHMELPTGVHAGTDLEGKFYGPFVDRQTAQAAGTDTTITLNVLAWLYAAVINGDRWFLNRFTTTLNDFNLVAMKYNYEPLTQDHVDVLGPLSAQTGIAVLDMCAALKELLQNGMNGRTILGSTILEDEFTPFDVVRQCSGVTFQGKFKKIVKGTHHWMLLTFLMSLLILVQSTQWSLFFFVYENAFLPFTLGIMAIAACAMLLVKHKHAFLCLFLLPSLATVAYFNMVYMPASWVMRIMTWLELADTSLSGYRLKDCVMYASALVLLILMTARTVYDDAARRVWTLMNVITLVYKVYYGNALDQAISMWALVISVTSNYSGVVTTIMFLA…
Bat SARS-like coronavirus YNLF_34C	KP886809.1	Bat SARS-like coronavirus YNLF 34C KP886809.1	SNPKTPKYKFVRIQPGQTFSVLACYNGSPSGVYQCAMRPNHTIKGSFLNGSCGSVGFNIDYDCVSFCYMHHMELPTGVHAGTDLEGKFYGPFVDRQTAQAAGTDTTITLNVLAWLYAAVINGDRWFLNRFTTTLNDFNLVAMKYNYEPLTQDHVDVLGPLSAQTGIAVLDMCAALKELLQNGMNGRTILGSTILEDEFTPFDVVRQCSGVTFQGKFKKIVKGTHHWMLLTFLMSLLILVQSTQWSLFFFVYENAFLPFTLGIMAIAACAMLLVKHKHAFLCLFLLPSLATVAYFNMVYMPASWVMRIMTWLELADTSLSGYRLKDCVMYASALVLLILMTARTVYDDAARRVWTLMNVITLVYKVYYGNALDQAISMWALVISVTSNYSGVVTTIMFLA…
European turkey coronavirus 080385d	KR822424.1	European turkey coronavirus 080385d KR822424.1	ANADTPKYKFVKANCGDSFTIACSYGGTVVGLYPVTMRSNGTIRASFLAGACGSIGFNIEKGVVNFFYMHHLELPNALHTGTDLHGEFYGGYVDEEVAQRVPPDNLVTNNIVAWLYAAIISVKESSFSLPKWLESTTVSVEDYNKWAGDNGFTPFSTSTAITKLSAITGVDVCKLLRTIIVKSSQWGSDPILGQYNFEDELTPESVFNQVGGVRLQSSVVRKTTSWFWSRCVLASFLFVLCAIVLFTAVPLRYYVHAAVILLAAVLFISFTVKHVMAYMDTFLLPTLLTVIIGVCAEAPFIYNTLVSQIVIYVSQWYDPVVFDTMVPWMLLPLVLYTAFKCVQGCYMNSFNTSLLMLYQFMKLGFVTYTSSNTLTAYTEGNWELFFELVHITVLANASS…
229E-related bat coronavirus	KT253272.1	229E-related bat coronavirus KT253272.1	NMHTPRHSFRTLKSGEGFNILACYDGCAQGVFGVNMRTNWTIRGSFINGACGSPGYNLKNGEVEFVYMHQIELGSGSHVGSSFDGVMYGGFDDQPNLQVEFANQMLTVNVVAFLYAAILNGCTWWLKGDKLSVEHYNEWAQFNGFTAMNGEDAFSILAAKTGVCVERLLHAIQVLNNGFGGKQILGYSSLNDEFSINEVVKQMFGVNLQSGKTTMFKSLSLFAGFFIMFWAELFVYTTTVWVNPGFLTPFMILLVALSLCLTSVVKHKVLFLQVFLLPSIIVAAIQNCAWDYHVTKVLAEKFDYNVSVMQMDTQGFVNIFVCLFVALLHTWRFAKERCTHWCTYLFSLLAVLYTALYSYDYVSLLVMLLCAISNEWYIGAIIFRICRFGVAFLPVEYVS…
Camel alphacoronavirus	KT368902.1	229E-related bat coronavirus KT253272.1	NMHTPRHSFKTLKSGEGFNILACYDGCAQGVFGVNMRTNWTIRGSFINGACGSPGYNLKNGEVEFVYMHQIELGSGSHVGSSFDGVMYGGFEDQPNLQVESANQMLTVNVVAFLYAAILNGCIWWLKGDKLSVEHYNEWAQANGFTAMNGEDAFSILAAKTGVCVERLLHAIQVLNNGFGGKNILGYSSLNDEFNINEVVKQMFGVNLQSGKTTSMFKSLSLFAGFFIMFWAELFVYTTTVWVNPGFLTPFMILLVALSLCLTSFVKHKVLFLQVFLLPSIIVAAIQNCAWDYHVTKVLAEKFDYNVSVMQMDIQGFVNIFICLFVALLHTWRFAKERCTHWCTYLFSLLAVLYTALYSYDYVSLLVMLLCAISNEWYIGAIIFRICRFGVACLPVAYV…
SARS-like coronavirus WIV16	KT444582.1	SARS-like coronavirus WIV16 KT444582.1	SNPKTPKYKFVRIQPGQTFSVLACYNGSPSGVYQCAMRPNHTIKGSFLNGSCGSVGFNIDYDCVSFCYMHHMELPTGVHAGTDLEGKFYGPFVDRQTAQAAGTDTTITLNVLAWLYAAVINGDRWFLNRFTTTLNDFNLVAMKYNYEPLTQDHVDILGPLSAQTGIAVLDMCAALKELLQNGMNGRTILGSTILEDEFTPFDVVRQCSGVTFQGTFKKIVKGTHHWLLLTFLTSLLILVQSTQWSLFFFVYENAFLPFTLGIMAIAACAMLLVKHKHAFLCLFLLPSLATVAYFNMVYMPASWVMRIMTWLELADTSLSGYRLKDCVMYASALVLLILMTARTVYDDAARRVWTLMNVITLVYKVYYGNALDQAISMWALVISVTSNYSGVVTTIMFLA…
Camel alphacoronavirus Camel229E	KU291449.1	229E-related bat coronavirus KT253272.1	NMHTPRHSFKTLKSGEGFNILACYDGCAQGVFGVNMRTNWTIRGSFINGACGSPGYNLKNGEVEFVYMHQIELGSGSHVGSSFDGVMYGGFEDQPNLQVESANQMLTVNVVAFLYAAILNGCTWWLKCDKLSVEHYNEWAQANGFTAMNGEDAFSILAAKTGVCVERLLHAIQVLNNGFGGKNILGYSSLNDEFNINEVVKQMFGVNLQSGKTTSMFKSLSLFAGFFIMFWAELFVYTTTVWVNPGFLTPFMILLVALSLCLTSVVKHKVLFLQVFLLPSIIVAAIQNCAWDYHVTKVLAEKFDYNVSVMQMDIQGFVNIFTCLFVALLHTWRFAKERCTHWCTYLFSLLAVLYTALYSYDHVSLLVMLLCAISNEWYIGAIIFRFCRFGVACLPVAYV…
Betacoronavirus 1	KU558922.1	Bovine coronavirus U00735.2	NSRTPKYTFGVVKPGETFTVLAAYNGKPQGAFHVTMRSSYTIKGSFLCGSCGSVGYVLMGDCVKFVYMHQLELSTGCHTGTDFNGDFYGPYKDAQVVQLPVQDYIQSVNFVAWLYAAILNNCNWFVQSDKCSVEDFNVWALSNGFSQVKSDLVIDALASMTGVSLETLLAAIKRLKNGFQGRQIMGSCSFEDELTPSDVYQQLAGIKLQSKRIRLVKGIVCWIMASTFLFSCIITAFVKWTMFMYVTTNMLSITFCALCVISLAMLLVKHKHLYLTMYIIPVLFTLLYNNYLVVYKQTFRGYVYAWLSYYVPSVEYTYTDEVIYGMLLLIGMIFVTLRSINHDLFSFIMFVGRVISVVSLWYMGSNLEEEILLMLASLFGTYTWTTALSMAAAKVIAKW…
Rousettus bat coronavirus	KU762337.1	Rousettus bat coronavirus GCCDC1 MT350598.1	NPKTPAHSFVRVSTGQAISILACYDGIPAGVYTCTLRANGTLRAAFLCGSCGSPGFVMNGKEVQFCYLHQLELPNGTHTGTDMHGAFYGPFEDKQVPQLASPDVTITVNVLAWLYAAVLSGESWFVTKLGITAAEFNTSAVKYMCQSVTEESLQVLQPLAAKTGVSVQRMLSSLKVLLSTGFCGKTIMGSCSLEDEHTPYDIGRQMLGVTLQSRTQKFVKWAMQWFLIVFALSCLTLLHLSQWTVLGALPLQLLLPLLGFISCCVGFMAMFIKHKHTFLTVYLLPVVMVAAYYNFQYQPEGIQGYLLYVYNYVNPGRFDMGFDLTTMLVISGITTLLSVRIAKSDTYSRVWYVCTAIGWVYNCCTGTAETIALSYLTFVVSVFTNYTGVACISVYVSQV…
Hypsugo bat coronavirus HKU25	KX442564.1	Hypsugo bat coronavirus HKU25 KX442564.1	ANPSTPAYTFTTVKPGASFSVLACYNGKPVGTYTVVMRPNYTIKGSFLCGSCGSVGYTKEGNVINFCYMHQMELANGTHTGSSFDGNMYGAFQDRQIHQAQLTDKYCTVNIVAWLYAAILNGCNWFVKPNRTSVVSFNEWALANQFTEFVGTQAIDLLAVKTGVSVEQLLYATQQLSQGFKGKQILGSTMLEDEFTPEDVNIQIMGVVMQSGVKRVTYGTIHWLLATLVLSYVAILQCTKFTLWNYLFQTIPTQLTPLMVIVMACVMLFVKHKHTFLTLFILPTAICLTYANIVYEPTTPVSSALIAVANWLTPDNVYMRTTHTDIGLYISLSLVLAVVVKRLYNPSLSNLALALCSLVMWLYTYSIGEHSSPIAYLLFVTSLTSDYSITVFMAVNSAK…
Ferret enteric coronavirus	KX512809.1	Ferret coronavirus LC119077.1	NTLTPKHKFRTVKAGESFNILACYDGKPNGVYGVNMRTQGTIKGSFINGTCGSPGYVLDGDIVNFVYMHHLELGNGSHVGSNLEGVMYGGYEDQPSMQLEGVNVMSTDNVVAFLYAALINGERWFVGNANVALETYNNWAIANGFTELSSVDSFSMLSAKTGVSVEKLLDSIMRLSTSLGGKTILGYGSLSDEFTTTEVVRQMFGVNLQSNLVKSWFYPIAIIVVCMFAFWTEFFLYTPFSWFGPASIGCLLLMTVVVSTLLTTFVKHKMLYFMSFLLPSVILMTVSNLVWDSLYIAAVQAKLVEVNMSLVAVDMQSVSLIVLCLLVAIVHCYRFCTQRQSIPVFVVTLCFVFYNFASQWYYYLRGLDMGVNLQFGYVNLGMMLVCLMTKDWIVVAVAY…
Ferret systemic coronavirus	KX512810.1	Ferret coronavirus LC119077.1	NTLTPKHKFRTVKAGESFNILACYDGKPNGVYGVNMRTQGTIKGSFINGTCGSPGYVLDGDIVNFVYMHHLELGNGSHVGSNLEGVMYGGYEDQPSMQLEGVNVMSTDNVVAFLYAALINGERWFVGNATVALETYNNWAIANGFTELSSVDSFSMLSAKTGVSVEKLLDAVMRLSTSLGGKTILGYGSLSDEFTPTEVVRQMFGVNLQSNLVKSWFYPIAIIVVCMFAFWTEFFLYTPFSWFGPASIGCLLLVTVVASALLTIFVKHKMLYFMSFLLPSVILMTVSNLVWDSLYIAAVQAKLVEVNMSLVAVDMQSVSLIVLCLLVAIVHCYRFCTQRQSIPVFVVTLCFVFYNFASQWYYYLRGLDVGVNLQFGYVNLGMMLVCLMTKDWIVVAVAY…
Transmissible gastroenteritis virus	KX900395.1	Canine coronavirus JQ404410.1	NPNTPEHKFKSIKAGESFNILACYEGCPGSVYGVNMRSQGTIKGSFIAGTCGSVGYVLENGILYFVYMHHLELGNGSHVGSNFEGEMYGGYEDQPSMQLEGTNVMSSDNVVAFLYAALINGERWFVTNTSMSLESYNTWAKTNSFTELSSTDAFSMLAAKTGQSVEKLLDSIVRLNKGFGGRTILSYGSLCDEFTPTEVIRQMYGVNLQAGKVKSFLYPIMTAMTILFAFWLEFFMYTPFTWINPTFVSIVLAVTTLISTFFVSGIKHKMLFFMSFVLPSVILVTAHNLFWDFSYYEGLQSLVENTNTMFLPVDMQGVMLTVFCFIVFVTYSVRFFTCKQSWFSLAVTTILVIFNMVKIFGTSDEQWNENQISFCFVNMLTMIVSLTTKDWMVVVASYR…
Coronavirus AcCoV-JC34	KX964649.1	Lucheng Rn rat coronavirus MT820625.1	NPLTPEYKFDTLKPGDNFNILACYDGIPSGVYGVTLRYNSTIKGSFVNGTCGSPGYVVSNGVIKFCYLHQMELGSGAHVGSDFTGKMYGGYQDQAKVQIEGANRLITENVVAFFYAALFNGERWWCSKSSTCITNFNSWAAENNFTQLAATDVFNLVASKTGVSVEQILAAIITYSKGFGHRTLLGYASINDEYTITEVMQQMFGVQLQSGKLKRVFEGFTLFFFFVALFWTQFLMYTSISILHWEVVIAVLAALTCFSAMLIVFIKHKMVFLYGYVIPATLVIVFSNFLWDYVVSAIVTEHAAFMAAYFAFDVQSVFNLFMLCFVLVLHLARFYCSGGALLACLFSCAYTVGLFVYFVKIDVLSAFFMFISGMQCSWALTWSSYKIATYLMSYVSAYY…
NL63-related bat coronavirus	KY073745.1	NL63-related bat coronavirus KY073745.1	NINTPPHSFRTLKPGESFNILACYDGVASGVFGVNLRTNYTIRGSFINGACGSPGYNVKSDGTVEFVYLHQIELGSGCHVGSSFEGAVYGGFEDQPTLQVESASTLVTDNLLAFLYAALLNGCNWWLKGDVCTVDSYNEWAHANGFTAVNSVDCYSILAAKTGVSVERLLSAIQRLANGFGGKNILGYTSLCDEFTLSEVIKQMYGVSLQSGKTTSVFKTIALFALFFIMFWSELFLYTTSFWFNPVVITPVLGLLVLFSLILTGFVKHKMLFLQAFLLPVVMAMAIYNCAWDMHVNTLLATSFDYHVSFLQMDIQGLLNVVICLLVTFLHTWRFAKANFTSWATYVCSLLAVLYTYFYSGEVLSLLIMFLCAVTNEWYIGAMAYRLARLLITLLPVSL…
Rodent coronavirus	KY370047.1	Apodemus peninsulae coronavirus MT430884.1	NTKTPKYTFGNVKPGETFTVLAAYNGKPQGAFHVTMRSSFTIKGSFLCGSCGSVGYVLMGDCVKFVYMHQLELSTGCHTGTDFNGNFYGPYRDAQVVQLPIQDYVQSVNFVAWLYAAILNNCNWFIQSDICSVEDYNVWAMANGFSQFTMDLVIDALASMTGVPVEKCLAAIKRLNNGFQGRQILGSCVFEDELTPSDVYQQLAGVKLQSKRTRVFKGTLCWVLTSTFLFACILSAFVKWTMFMYVTLNVLSVTIGTLCLVACAMLFIKHKHLYLTMFILPVFLTLLYTNYLVVYKQSFRGYAYAWLSYVVPSVDYTYTYEVLYGCCAVLFMIFTTMRSINHDLFSIIIFITRVSSVVSMWYMGSNLEIEILLLVVSIFGTYTWTTIISLTVAKAMAWW…
Shrew coronavirus	KY370053.1	Shrew coronavirus KY370053.1	NPHTPDNYDFVTFNPGDTFTILLAYNGVVKGLYTVDLRSNNTIKGSFLAGSCGTVGYKTDGTKLLIGYMHHMELPGSVHVGSNLHGVMYGNLKDQPIAQHAGLDVIYTNNVVASLYAALLNGENWFLKAVEPVTVDTYNCWAVDNGYSTFENSVECDMFATKTGVPASILLSAIMKYSSNIGKRTVLGQSCFTDEFKFSDVGEQMLGLKLQSFKKTKTSVAFFLLWVLLSLCTCISFTRFSIFQSMVYDLKKFCLLVCVCVSMFVSLTVKHKWTYLNTFVLPAVCVIIYDNLYFVDNVLGFLTLRQIISVSILDILIGCFSLWVLLNSAFRCVTYSFTHVMVMLYGLYKLVDVIVYGVYDYTAIWLYVVGFSTNNLSVTSLAYKLAMIINSVYLSTDFF…
Porcine respiratory coronavirus	KY406735.1	Canine coronavirus JQ404410.1	NPNTPEHKFKSIKPGESFNILACYEGCPGSVYGVNMRSQGTIKGSFIAGTCGSVGYVLENGIFYFVYMHHLELGNGSHVGSNFEGEMYGGYEDQPSMQLEGTNVMSSDNVVAFLYAALINGERWFVTNTSMSLESYNTWAKTNSFTELSSTDAFSMLAAKTGQSVEKLLDSIVRLNKGFGGRTILSYGSLCDEFTPTEVIRQMYGVNLQAGKVKSFLYPIMTAMTILFAFWLEFFMYTPFTWINPTFVIIVLAVTTLISTFFVFGIKHKMLFFMSFVFPSVILVTAHNLFWDFYYYEGLQSLVENTNTMFLPVDMQGVMLTVFCFIVFVTYSVRFFTCKQSWFSLAVTTILVIFNMVKIFGISDEQWNENQLSFCFVNMLTMIVSLTTKDWMVVVASYR…
Bat SARS-like coronavirus	KY417147.1	Bat SARS-like coronavirus KY417147.1	SNPKTPKYKFVRIQPGQTFSVLACYNGSPSGVYQCAMRPNHTIKGSFLNGSCGSVGFNIDYDCVSFCYMHHMELPTGVHAGTDLEGKFYGPFVDRQTAQAAGTDTTITLNVLAWLYAAVINGDRWFLNRFTTTLNDFNLVAMKYNYEPLTQDHVDILGPLSAQTGIAVLDMCAALKELLQNGMNGRTILGSTILEDEFTPFDVVRQCSGVTFQGKFKKIVKGTHHWLLLTFLTSLLILVQSTQWSLFFFVYENAFLPFTLGIMAIAACAMLLVKHKHAFLCLFLLPSLATVAYFNMVYMPASWVMRIMTWLELADTSLSGYRLKDCVMYASALVLLILMTARTVYDDAARRVWTLMNVITLVYKVYYGNALDQAISMWALVISVTSNYSGVVTTIMFLA…
Bat coronavirus	KY770858.1	Bat coronavirus KY770858.1	SNPKTPKYKFVRIQPGQTFSVLACYNGSPSGVYQCAMRPNHTIKGSFLNGSCGSVGFNIDYDCVSFCYMHHMELPTGVHAGTDLEGKFYGPFVDRQTAQAAGTDTTITLNVLAWLYAAVINGDRWFLNRFTTTLNDFNLVAMKYNYEPLTQDHVDILGPLSAQTGIAVLDMCAALKELLQNGMNGRTILGSTILEDEFTPFDVVRQCSGVTFQGKFKKIVKGTHHWMLLTFLTSLLILVQSTQWSLFFFVYENAFLPFTLGIMAIAACAMLLVKHKHAFLCLFLLPSLATVAYFNMVYMPASWVMRIMTWLELADTSLSGYRLKDCVMYASALVLLIFMTARTVYDDAARRVWTLMNVITLVYKVYYGNALDQAISMWALVISVTSNYSGVVTTIMFLA…
Myotis lucifugus coronavirus	KY799179.1	Myotis lucifugus coronavirus KY799179.1	NVHTPGSYTFRTLKPGDSFNILACYDGTATGVYGVNLRTNHTIRGSFINGACGSPGFNIHGSTVEFCYLHQLELGSGCHVGSDMNGAMYGGYEDQPSFQIEGVSNLVSENVVAFLYGALLNGCNWWLDQCGVTVEAYNDWAHSNGCTSLSSTDCFTILAAKTGVEVSRVLAAIQRLNVNFGGKAILGYTSLTDEFTVGEIIKQMFGVNLQSGIISRSVRNVLLVGLFVLLFWSELVIYTPFFWVSPAYITPLFLIVSGVSILCMSLLKHKTLFLQMFLIPAVIAVSAYNLAYDLEIRTWMATKLDYHASILSFNIQGIFNIMVCCVVVCLHAYRCVTRSSSVFTMVVACITSCYSYVICGDALSAAMAIMLNITGNWFVGAGAYRLATYIVLLNPALPA…
Wencheng Sm shrew coronavirus	KY967723.1	Wencheng Sm shrew coronavirus KY967723.1	NVLTPDYEFVKFKSGMSFNILVSYDGIPSGVFGVTMRSNGTCKGSFLNGSCGSVGFVIRDNKVCFGYMHQMEFNSGVHVGSDMDGNIYGNYKDQPVFQIEGLDLKFADNVIAFLYSALINGDNWWLTTDECTISAFNDWACTNNFTQVENNFGLFENKTGVKLERILYAIRTYSKGFGNKTVLGFGSLTDEFTSDEIYSQTFGILQASKLKSGIKNVLLTFVFCCMFLSEWLMMSAVYYFSKDLFMLLVPVGVLISFLLSLMVKHKILFVYVYLLPTLIVMMVDNFSLYMYVANFMSDFNMSGFNLNFILSLFSVIAVFFLHLYRFVNAKKEWFNIVVAIVGSLWFYMTYNETALLTTVLISVNPDWYIGLATFYGVKIAFKLMGAVFTYKYLALCYVS…
Porcine hemagglutinating encephalomyelitis virus	KY994645.1	Bovine coronavirus U00735.2	NSRTPKYTFGVVKPGETFTVLAAYNGKPQGAFHVTMRSSYTIKGSFLCGSCGSVGYVIMGDCVKFVYMHQLELSTGCHTGTDFNGDFYGPYKDAQVVQLPVQDYILSVNFVAWLYAAILNNCNWFVQSDKCSVEDFNVWALSNGFSQFKSDLVIDALASMTGVSLETLLAAIKRLKNGFQGRQIMGSCSFEDELTPSDVYQQLAGIKLQSKRTRLFKSTVCWIMASTFLFSCIITAFVKWTMFMYVTTNMFSITFCALCVISLAMLLVKHKHLYLTMYIIPVLFTLLYNNYLVVYKHTFRGYVYAWLSHFVPSVEYTYTDEVIYGMLLLIGMVFVTLRSINHDLFSFIMFVGRVISVVSLWYMGSNLEEEILLMLASLFGTYTWTTALSMAAAKVIAKW…
Ferret coronavirus	LC119077.1	Ferret coronavirus LC119077.1	NTLTPKHKFRTVKAGESFNILACYDGKPNGVYGVNMRTQGTIKGTFINGTCGSPGYVLDGDIVNFVYMHHLELGNGSHVGSNLEGVMYGGYEDQPSMQLEGVNVMSTDNVVAFLYAALINGERWFVGNATVALETYNNWAIANGFTELSSVDSFSMLSAKTGVSVEKLLEAVMRLSTSLGGKTILGYGSLTDEFTTTEVVRQMFGVNLQSNSVKSWFYPIAIIVVCMFAFWTEFFLYTPFSWFGPASIGCLLLLTVVVSTSLTIFVKHKMLYFMSFLLPSVILMTVSNLVWDSLYIAAVQAKLVEVNMSLVAVDMQSVSLIVLCLLVAIVHCYRFCTQRQSIPVFVVTLCFVFYNFASQWYYYLRGLDMGVNLQFGYVNLGMMLVCLMTKDWIVVAVAY…
Coronavirus HKU15	LC216915.1	Coronavirus HKU15 LC216915.1	NTATPDYKFERLQPGSSMTIACAYDGIVRHVYHVVLQLNNLIYASFLNGACGSVGYTLKGKTLYLHYMHHIEFNNKTHSGTDLEGNFYGPYVDEEVIQQQTAFQYYTDNVVAQLYAHLLTVDARPKWLAQSQISIEDFNSWAANNSFANFPCEQTNMSYIMGLSQTARVPVERILNTIIQLTTNRDGACIMGSYDFECDWTPEMVYNQAPISLQSGVVKKTCTWFFHFLFMAITMLLAAMHVFPVHLYPIVLPCFTVVAFLLTLTIKHTVVFTTTYLLPSLLMMVVNANTFWIPNTFLRTCYETIFGSPIAQRLYGYTVALYILIYAGLAINYTLKTLRYRATSFLSFCMQWFQYGYVAHIAYKLLNKPWTESLLFTAFTMLTSHPLLAALSWWLAGRV…
Falcon coronavirus UAE-HKU27	LC364342.1	Falcon coronavirus UAE-HKU27 LC364342.1	NNHTPDYEFVRLTPGSSMTIACTYDGTVRNVYHVVLHTNNLIYASFLNGACGSVGYTLKGKTLQLHYMHHLEFNNQTHGGTDLHGIFYGPYVDEEVAQHQTAFQYYTDNVVAQIYAHILTHDAKPKWLATSELTENDFNTWAANNSFASFPCESSNMAYIVGLAQTTKVSVGRILNTIIQLTLNRSGALIMGKPDFECDWTPEMVYNQSPITLQSGIVKRTSLWFVHFAFLCIMTGLAMLHILPTELYPLVLPVTTFVSFVISLTIKHTVVFTTTYLLPSLIMMVVNASTIWIPNTYLRSMYEWIFGLTMSERLSGYTVMLYIVVYLTIALNYTLRSVRYRSTSFISVCMQSVQFGYMVQIVYRLLTEDWDEQLIFTAITLLTSDPLMAVVSWWLAGCC…
Houbara coronavirus UAE-HKU28	LC364343.1	Houbara coronavirus UAE-HKU28 LC364343.1	NNHTPDYEFVRLTPGSSMTIACTYDGTVRNVYHVVLHTNNLIYASFLNGACGSVGYTLKGKTLQLHYMHHLEFNNQTHGGTDLHGVFYGPYVDEEVAQHQTAFQYYTDNVVAQIYAHILTHDAKPKWLATSEVTENDFNTWAANNSFASFPCESSNMAYIVGLAQTTKVSVGRILNTIIQLTLNRSGALIMGKPDFECDWTPEMVYNQSPITLQSGIVKRTSLWFVHFAFLCIMTGLAMLHILPTELYPLVLPVTTFVSFVISLTIKHTVVFTTTYLLPALIMMVVNASTIWIPNTYLRSMYEWIFGLTMSERLSGYTVMLYIVVYLTIALNYTLRSVRYRSTSFISVCMQSVQFGYMVQIVYRLLTEDWDEQLIFTAITLLTSDPLMAVVSWWLAGCC…
Pigeon coronavirus UAE-HKU29	LC364344.1	Houbara coronavirus UAE-HKU28 LC364343.1	NNHTPDYEFVRLTPGSSMTIACTYDGTVRNVYHVVLHTNNLIYASFLNGACGSVGYTLKGKTLQLHYMHHLEFNNQTHGGTDLHGVFYGPYVDEEVAQHQTAFQYYTDNVVAQIYAHILTHDAKPKWLATSEVTENDFNTWAANNSFASFPCESSNMAYIVGLAQTTKVSVGRILNTIIQLTLNRSGALIMGKPDFECDWTPEMVYNQSPITLQSGIVKRTSLWFVHFAFLCIMTGLAMLHILPTELYPLVLPVTTFVSFVISLTIKHTVVFTTTYLLPALIMMVVNASTIWIPNTYLRSMYEWIFGLTMSERLSGYTVMLYIVVYLTIALNYTLRSVRYRSTSFISVCMQSVQFGYMVQIVYRLLTEDWDEQLIFTAITLLTSDPLMAVVSWWLAGCC…
Quail coronavirus UAE-HKU30	LC364345.1	Quail coronavirus UAE-HKU30 LC364345.1	NTATPNYKFERLAPGSSMTIACAYDGVVRHVYHVVLQTNYLIYASFLNGACGSVGYTLKGKTLCLHYMHHIEFNNKTHSGTDLEGNFYGPYVDEEVVQHQTAFQYYTDNVVAQLYAHLLTVDARPKWLAHAQISVDDFNAWAANNSFASFPCEQTNMSYIMGLSQTARIPVERILNTIVQLTLNRDGAIIMGSPDFECDWTPEMVYNQAPISLQSGVVKKTCMWFFHFLFMAFAILLAVIHVFPVHLYPIVLPAFTVVAFLLTLTIKHTVVFTTTYLLPSAIMMVVNANTFWIPNTFLRTCYENVFGSPIAVRLSGYSVAFYILIYFGLAINYTLNTLRYRSTSPITFCMQWLQFGYIGNIVYQLLTKPWTESLLFTAFSMLTSHPLLAALSWWAAARV…
Bovine coronavirus	LC494134.1	Bovine coronavirus U00735.2	NSRTPKYTFGVVKPGETFTVLAAYNGKPQGAFHVTMRSSYTIKGSFLCGSCGSVGYVLMGDCVKFVYMHQLELSTGCHTGTDFNGDFYGPYKDAQVVQLPVQDYIQSVNFVAWLYAAILNNCNWFVQSDKCSVEDFNVWALSNGFSQVKSDLVIDALASMTGVSLETLLAAIKRLKNGFQGRQIMGSCSFEDELTPSDVYQQLAGIKLQSKRTRLVKGIVCWIMASTFLFSCIITAFVKWTMFMYVTTNMLSITFCALCVISLAMLLVKHKHLYLTMYIIPVLFTLLYNNYLVVYKQTFRGYVYAWLSYYVPSVEYTYTDEVIYGMLLLIGMVFVTLRSINHDLFSFIMFVGRVISVVSLWYMGSNLEEEILLMLASLFGTYTWTTALSMAAAKVIAKW…
unidentified human coronavirus	LG076103.1	Betacoronavirus England 1 KC164505.2	ANPSTPAYTFTTVKPGAAFSVLACYNGRPTGTFTVVMRPNYTIKGSFLCGSCGSVGYTKEGSVINFCYMHQMELANGTHTGSAFDGTMYGAFMDKQVHQVQLTDKYCSVNVVAWLYAAILNGCAWFVKPNRTSVVSFNEWALANQFTEFVGTQSVDMLAVKTGVAIEQLLYAIQQLYTGFQGKQILGSTMLEDEFTPEDVNMQIMGVVMQSGVRKVTYGTAHWLFATLVSTYVIILQATKFTLWNYLFETIPTQLFPLLFVTMAFVMLLVKHKHTFLTLFLLPVAICLTYANIVYEPTTPISSALIAVANWLAPTNAYMRTTHTDIGVYISMSLVLVIVVKRLYNPSLSNFALALCSGVMWLYTYSIGEASSPIAYLVFVTTLTSDYTITVFVTVNLAK…
Porcine epidemic diarrhea virus L00721/GER/2014	LM645057.1	Porcine epidemic diarrhea virus L00721 GER 2014 LM645057.1	NVHTPKYTYRTVRPGESFNILACYDGAAAGVYGVNMRSNYTIRGSFINGACGSPGYNINNGTVEFCYLHQLELGSGCHVGSDLDGVMYGGYEDQPTLQVEGASSLFTENVLAFLYAALINGSTWWLSSSRIAVDRFNEWAVHNGMTTVGNTDCFSILAAKTGVDVQRLLASIQSLHKNFGGKQILGYTSLTDEFTTGEVIRQMYGVNLQSGYVSRACRNVLLVGSFLTFFWSELVSYTKFFWVNPGYVTPMFACLSLLSSLLMFTLKHKTLFFQVFLIPALIVTSCINLAFDVEVYNYLAEHFDYHVSLMGFNAQGLVNIFVCFVVTILHGTYTWRFFNTPVSSVTYVVALLTAAYNYFYASDILSCAMTLFASVTGNWFVGAVCYKAAVYMALRFPTF…
Canine respiratory coronavirus	LR721664.1	Bovine coronavirus U00735.2	NSRTPKYTFGVVKPGETFTVLAAYNGKPQGAFHVTMRSSYTIKGSFLCGSCGSVGYVIMGDCVKFVYMHQLELSTGCHTGTDFNGDFYGPYKDAQVVQLPVQDYIQSVNFVAWLYAAILNNCNWFVQSDKCSVEDFNVWALSNGFSQVNSDLVIDALASMTGVSLETLLAAIKRLKNGFQGRQIMGSCSFEDELTPSDVYQQLAGIKLQSKRIRLFKGIVCWIMASTFLFSCIITAFVKWTMFMYVTTNMLSITFCALCVISLAMLLVKHKHLYLTMYIIPVLFTLLYNNYLVVYKHTFRGYIYAWLSYYVPSIEYTYTDEVIYGMLLLIGMAFVTLRSINHDLFSFIMFVGRVISVVSLWYMGSNLEEEILLMLVSLFGTYTWTTVLSMAVAKVIAKW…
Swine enteric coronavirus	LT545990.1	Canine coronavirus JQ404410.1	NPNTPEHKFKSVKAGESFNILACYEGCPGSVYGVNMRSQGTIKGSFIAGTCGSVGYVLENGILYFVYMHHLELGNGSHVGANFEGEMYGGYEDQPSMQLEGTNVMSSDNVVAFLYAALINGERWFITNTPMSLESYNTWAKTNSFTELSSTDAFSMLAAKTGQSVEKLLDSIVRLNKGFGGRTILSYGSLCDEFTPTEVIRQMYGVNLQVGKVKSFFYPIMTAMTILFSFWLEFFMYTPFTWINPTFVSIVLVVTTLISTVLVSGIKHKMLFFMSFVLPSVILVTANNLCWDLSYYEGLQSIVENTNIMFLPVDMQGVMLTVFCFIVFVTYSVRFFTCKQSWFSLAVTTIFVIFNMVKVFGTSDEPWNENQISFCFVSMLTMIVSLTTKDWMVVVASYR…
Murine hepatitis virus	M55148.1	Murine hepatitis virus strain JHM AC 000192.1	NPNTPKYSFGVVKPGETFTVLAAYNGRPQGAFHVVMRSSHTIKGSFLCGSCGSVGYVLTGDSVRFVYMHQLELSTGCHTGTDFSGNFYGPYRDAQVVQLPVQDYTQTVNVVAWLYAAILNRCNWFVQSDSCSLEEFNVWAMTNGFSSIKADLVLDALASMTGVTVEQVLAAIKRLHSGFQGKQILGSCVLEDELTPSDVYQQLAGVKLQSKRTRVIKGTCCWILASTFLFCSIISAFVKWTMFMYVTTHMLGVTLCALCFVIFAMLLIKHKHLYLTMYIMPVLCTLFYTNYLVVGYKQSFRGLAYAWLSYFVPAVDYTYMDEVLYGVVLLVAMVFVTMRSINHDVFSTMFLVGRLVSLVSMWYFGANLEEEVLLFLTSLFGTYTWTTMLSLATAKVIAK…
Swine acute diarrhea syndrome coronavirus	MF094681.1	BtRf-AlphaCoV YN2012 KJ473808.1	ANVNTPSYSFRTLKAGECFNILACYDGTPAGVYGVNLRSTHTIKGSFVNGACGSPGFVMNGHKVEFVYMHQIELGNASHVGSDMFGNIYGGFEDQPSIQLEGVATLITENVIAFLYAALINGERWWCSNERCTIDSFNEWALGNGFTNLVSGDGFSMLAAKTGVDVCQLLSAIQRLATGLGGKTILGYASLTDEYTLSEVVRQMYGVNIQSTKTSSALKNLLLMGFFFLLFWSEFFMYSTILWINPGLITTFLGLFVMLSMLLASCIKHKMLFLQLFLLPSIIIAACYNFAWDMEVTRMLATQFDYHVSFLNMDIQGAINIIVCFIGISLHTYRFLDTQLRSYSTYILSMCTVLYTFYYGYDSLSLAIMLLGFGCREWYVGTAAFRLAQFIVPYCPGLI…
Swine acute diarrhea syndrome related coronavirus	MF094688.1	BtRf-AlphaCoV YN2012 KJ473808.1	ANVNTPSYSFRTLKAGECFNILACYDGTPAGVYGVNLRSTHTIKGSFVNGACGSPGFVMNGHKVEFVYMHQIELGNASHVGSDMFGNIYGGFEDQPSIQLEGVATLITENVIAFLYAALINGERWWCSNERCTIDSFNEWALGNGFTNLVSGDGFSMLAAKTGVDVCQLLSAIQRLATGLGGKTILGYASLTDEYTLSEVVRQMYGVNIQSTKTSSALKNLLLMGFFFLLFWSEFFMYSTILWINPGLITTFLGLFVMLSMLLASCIKHKMLFLQLFLLPSIIIAACYNFAWDMEVTRMLATQFDYHVSFLNMDIQGAINIIVCFIGISLHTYRFLDTQLRSYSTYVLSMCTVLYTFYYGYDSLSLAIMLLGFGCREWYVGTAAFRLAQFIVPYCPGLI…
Alphacoronavirus Mink/China/1/2016	MF113046.1	Alphacoronavirus Mink China 1 2016 MF113046.1	NTQTPKHKFRTVKAGDSFNILACYDGKPNGVYGVNMRTQGTIRGSFINGTCGSPGYVLEGDTVHFVYMHHLELGNGSHVGSDLNGVMYGGYEDQPSLQLEGANVMSTDNVIAFLYAAIINGERWFINSGYTSLETFNNWARSNGYTELSSLDVFSMLAAKTSINVERLLDAIMRLSTGLGGRTILGYGSLSDEFTPTEVVRQMFGVNLQSTKVKSYCYPVLMICAFLFAFWSEFFLYTPFTWFSPTMIGCILFGTVLVSAIFTAFVKHKMLYCISFLLPSIILMTCSNLVWDYFYFEAVQAKLVEINLSLVSIDMQSVALIILCILIACVHCYRFITQKQSIPVCLITLCFVCYNLVAQWYYLLRGSDVGVNLQFGYINLGMMVVCLITKDWVVVAVAY…
Porcine enteric alphacoronavirus GDS04	MF167434.1	BtRf-AlphaCoV YN2012 KJ473808.1	ANVNTPSYSFRTLKAGECFNILACYDGTPAGVYGVNLRSTHTIKGSFVNGACGSPGFVMNGHKVEFVYMHQIELGNASHVGSDMFGNIYGGFEDQPSIQLEGVATLITENVIAFLYAALINGERWWCSNERCTIDSFNEWALGNGFTNLVSGDGFSMLAAKTGVDVCQLLSAIQRLATGLGGKTILGYASLTDEYTLSEVVRQMYGVNIQSTKTSSALKNLLLMGFFFLLFWSEFFMYSTILWINPGLITTFLGLFVMLSMLLASCIKHKMLFLQLFLLPSIIIAACYNFAWDMEVTRMLATQFDYHVSFLNMDIQGAINIIVCFIGISLHTYRFLDTQLRSYSTYILSMCTVLYTFYYGYDSLSLAIMLLGFGCREWYVGTAAFRLAQFIVPYCPGLI…
Middle East respiratory syndrome-related coronavirus	MF593268.1	Betacoronavirus England 1 KC164505.2	ANPSTPAYTFTTVKPGASFSVLACYNGRPTGTFTVIMRPNYTIKGSFLCGSCGSVGYTKEGNVINFCYMHQMELANGTHTGSAFDGTMYGAFMDKQVHQIQLTDKYCSVNVVAWLYAAILNGCAWFVKPNRTSVVSFNEWAIANQFTEFVGTQSIDMLAVKTGVAIEQLLYAIQQLHTGFQGKQILGSTMLEDEFTPEDVNMQIMGVIMQSGARKVTYGMAHWLFATLALTYVIFLQTTKLTLWNYLFETIPTQLFPLLFVTMACVMLLVKHKHTFLTLFLLPVAICLTYANIVYEPSTPISSALIAVANWLAPTNVYMRTTHADIGMYVSMSLVLAIVVKRLYNPSLSNFALALCSGVMWLYTYSIGETSSPIAYLVFVTTLTSDYTVTVFVTVNLAK…
Camel coronavirus HKU23	MF593476.1	Bovine coronavirus U00735.2	NSRTPKYTFGVVKPGETFTVLAAYNGKPQGAFHVTMRSSYTIKGSFLCGSCGSVGYVLMGDCXKFVYMHQLELSTGCHTGTDFNGDFYGPYKDAQVVQLPVQDYIQSVNFVAWLYAAILNNCNWFVQSDKCSVEDFNVWALSNGFSQVKSDLVIDALASMTGVSLETLLAAIKRLKNGFQGRQIMGSCSFEDELTPSDVYQQLAGIKLQSKRTRLVKGIVCWIMASTFLFSCIITAFVKWTMFMYVTTNMLSITFCALCVISLAMLLVRHKHFYLTMYIIPVLFTLLYNNYLVVYKQTFRGYVYAWLSYYVPSVEYTYTDEVIYGMLLLIGMVFVTLRSINHDLFSFIMFVGRVISVVSLWYMGSNLEEEILLMLASLFGTYTWTTALSMAAAKVIAKW…
Water deer coronavirus	MG518518.1	Bovine coronavirus U00735.2	NSRTPKYTFGVVKPGETFTVLAAYNGKPQGAFHVTMRSSYTIKGSFLCGSCGSVGYVLMGDCVKFVYMHQLELSTGCHTGTDFNGDFYGPYKDAQVVQLPVQDYIQSVNFVAWLYAAILNNCNWFVQSDKCSVEDFNVWALSNGFSQVKSDLVIDALASMTGVSLETLLAAIKRLKNGFQGRQIMGSCSFEDELTPSDVYQQLAGIKLQSKRTRLVKGIVCWIMASTFLFSCIITAFVKWTMFMYVTTNMLSITFCALCVISLAMLLVKHKHLYLTMYIIPVLFTLLYNNYLVVYKQTFRGYVYAWLSYYVPSVEYTYTDEVIYGMLLLIGMVFVTLRSINHDLFSFIMFVGRVISVVSLWYMGSNLEEEILLMLASLFGTYTWTTALSMAAAKVIAKW…
Porcine epidemic diarrhea virus	MG546687.1	Porcine epidemic diarrhea virus L00721 GER 2014 LM645057.1	NVHTPKYTYRTVRPGESFNILACYDGSAAGVYGVNMRSNYTIRGSFINGACGSPGYNINNGTVEFCYLHQLELGSGCHVGSDLDGVMYGGYEDQPTLQVEGASSLFTENVLAFLYAALINGSTWWLSSSRIAVDRFNEWAVHNGMTTVVNTDCFSILAAKTGVDVQRLLASIQSLHKNFGGKQILGYTSLTDEFTTGEVIRQMYGVNLQSGYVTRACRNVLLVGSFLTFFWSELVSYTKFFWVNPGYVTPMFACLSLLSSLLMFTLKHKTLFFQVFLIPALIVTSCINLAFDVEVYNYLAEHFDYHVSLMGFNAQGLVNIFVCFVVTILHGTYTWRFFNTPVSSVTYVVALLTAAYNYFYASDILSCAMTLFASVTGNWFVGVVCYKAAVYMALRFPTF…
Sparrow deltacoronavirus	MG812377.1	Sparrow deltacoronavirus MG812377.1	NTATPDYKFERLAPGSSMTIACAYDGVVRHVYHVVLQLNNLIYASFLNGACGSVGYTLKGKTLYLHYMHHIEFNNKTHSGTDLEGNFYGPYVDEEVVQHQTAFQYYTDNVVAQLYAHLLTVDARPKWLAQSQISVDDFNAWAANNSFANFPCEQTNMSYIMGLAQTARIPLERILNTIVQLTLNRDGALIMGSPDFECDWTPEMVYNQAPISLQSGVVKRTCMWFFHFLFMAFIILLAAIHVFPVHLYPIVLPGFTVVAFLLTLTIKHTVVFTTTYLLPSLLMMVVNANTFWIPNTFLRSCYESVFGSSLAMRLYGYSVAFYILIYAGLAINYTLNTFRYRATSFTTFCMQWLQYGYMANIVYQLLTKPWTEPLLFTAFSMLSSHPLLAAVSWWIADRV…
Bat alphacoronavirus	MG923574.2	Bat alphacoronavirus MG923574.2	ANVNTPSYTYRTLRPGESFNILACYDGGASGVYGVNMRTNYTIRGSFISGACGSPGYNLSGGVVEFCYMHQLELGSGCHVGCDLDGAMYGGYEDQPTLQIEGASSLITENVLAFLYGALINGCRWWLSASRLSVEKFNEWAVHNGMTIVGNVDTYSILAAKTGVDVPRMLASIQSLQRNFGGKQIMGYTSLTDEFTTAEVIKQMFGVNLQSSKISRAFRNVFIIGAFLTLFWTELVAYTKFFWLNPGYVTPMFLCIAAVSSLLMLFLKHKLLFLQMFLLPSVVITAAINLSVDFKVYAYLEDYLDYHVSMMGVNAQGILNIVLCVVVMLIHTFRFTHTSSHWLTYLSALLSAVYNYVYVNDPLSCAITLFSSLTGHWFIGALVYKAATLVVAQFPIIAV…
Pipistrellus bat coronavirus HKU5	MH002340.1	Bat coronavirus HKU5-1 EF065509.1	ANPQTPAYTFTTVKPGASFSVLACYNGRPTGVFMVNMRQNSTIKGSFLCGSCGSVGYTQEGNVINFCYMHQMELSNGTHTGCSFDGVMYGAFEDRQVHQVQLSDKYCTINIVAWLYAAILNGCNWFVKPNKTGIATFNEWAMSNQFTEFIGTQSVDMLAHKTGVSVEQLLYAIQTLHKGFQGKTILGNSMLEDEFTPDDVNMQVMGVVMQSGVKRISYGMVHWLLTTLLLAYVATLQLTKFTIWNYLFEVIPLQLTPLVLCVTACVMLTVKHRHTFLTLFLLPTAICLTYANIVYEPQTPVSSALIAVANWLNPASVYMRTTHTDLGVYLSLCFALAVVVRRLYRPNASNLALALGSAMVWFYTYTTGDCSSPLTYLMFLTTLTSDYTVTVFLAVNVAK…
Quail deltacoronavirus	MH532440.1	Quail deltacoronavirus MH532440.1	NTATPNYKFEKLAPGSSMTIACAYDGVVRHVYHVVLQTNYLIYASFLNGACGSVGYTLKGKTLCLHYMHHIEFNNKTHSGTDLEGNFYGPYVDEEVIQHQTAFQYYTDNVVAQLYAHLLTVDARPKWLAHAQISVDDFNAWAANNSFASFPCEQTNMSYIMGLAQTARIPVERILNTIVQLTLNRDGALIMGSPDFECDWTPEMVYNQAPISLQSGVVTKTCMWFFHFLFMAFAILLAAIHVFPVHLYPIVLPAFTVVAFLLTLTIKHTVVFTTTYLLPSAIMMVVNANTFWIPNTFLRTCYENIFGSPIAVRLSGYSVAFYILIYFGLAINYTLNTFRYRSTSTITFCMQWLQFGYIGNIVYQLLTKPWTESLLFTAFSMLTSHPLLAALSWWAAARI…
Porcine enteric alphacoronavirus	MH539766.1	BtRf-AlphaCoV YN2012 KJ473808.1	ANVNTPSYSFRTLKAGECFNILACYDGTPAGVYGVNLRSTHTIKGSFVNGACGSPGFVMNGHKVEFVYMHQIELGNASHVGSDMFGNIYGGFEDQPSIQLEGVATLITENVIAFLYAALINGERWWCSNERCTIDSFNEWALGNGFTNLVSGDGFSMLAAKTGVDVCQLLSAIQRLATGLGGKTILGYASLTDEYTLSEVVRQMYGVNIQSTKTSSALKNLLLMGFFFLLFWSEFFMYSTILWINPGLITTFLGLFVMLSMLLASCIKHKMLFLQLFLLPSIIIAACYNFAWDMEVTRMLATQFDYHVSFLNMDIQGAINIIVCFIGISLHTYRFLDTQLRSYSTYILSMCTVLYTFYYGYDSLSLAIMLLGFGCREWYVGTAAFRLAQFIVPYCPGLI…
Betacoronavirus sp.	MH687974.1	Apodemus peninsulae coronavirus MT430884.1	NTKTPKYTFGNVKPGETFTVLAAYNGKPQGAFHVTMRSSFTIKGSFLCGSCGSVGYVLMGDCVKFVYMHQLELSTGCHTGTDFNGNFYGPYRDAQVVQLPIQDYVQSVNFVAWLYAAILNNCNWFIQSDICSVEDYNVWAMANGFSQFTMDLVIDALASMTGVPVEKCLAAIKRLNNGFQGRQILGSCVFEDELTPSDVYQQLAGVKLQSKRTRVFKGTLCWVFTSTVLFACILSAFVKWTMFMYVTLNVFSVTIGTLCLVACAMLFIKHKHLYLTMFILPVFLTLLYTNYLVVYKQSFRGYAYAWLSYVVPSVDYTYTYEVLYGCCAGLFMIFTTMRSINHDLFSIIIFITRAASVASMWYMGSNLEIEILLLVVSIFGTYTWTTIISLTVAKTMAWW…
Yak coronavirus	MH810163.1	Bovine coronavirus U00735.2	NSRTPKYTFGVVKHGETFTVLAAYNGKPQGAIHVTMRSSYTIKGSFLCGSCGSVVYVIMGDCVKFVYMHQLELSTGCHTGTDFNGDFYGPYKDAQVVQLPVQDYIQSVNFVAWLYAAILNNCNWIVQSDKCSVEAFNVWALSNGFSQVKSDLVIDALASMTGVSLETLLAAIKHLKNGFQGRQIMGSCSFEDELTPSDVYQQLAGIKLQSKRTRLVKGNVCWIMASTFLFSCIITAFVKWTMFVYVTTNMLSITFCALCVISLTMLLVKHKHLYLTMYIIPVLVTLLYNYYLVVYKQTFRGYVYAWLSYYVPSVEYTYTDEVIYGMLLLIGMVFVTLRSINQDLFSFIMFVGRVITVVYLWYMGSNLEEEILLMLASLFGTYTWTTVLSMAAAKVIAKW…
Feline alphacoronavirus 1	MH817484.1	Feline alphacoronavirus 1 MH817484.1	NPNTPEHKFRSVKPGESFNILACYEGCPGSVYGVNMRSQGTIKGSFIAGTCGSVGYVLENGVLYFVYMHHLELGNGSHVGSNLEGEMYGGYEDQPSMQLEGTNVMSSDNVVAFLYAALINGERWFVTNASMTVESYNAWSKTNSFTEIVSTDAFNMLAAKTGCSVEKLLECVVRLSKGFGGRTILSYGSLCDEFTPTEVMRQMYGVNLQSGKVKSLFYPVLTAIAILFAFWLEFFMYTPFTWINPTFVSVVLAITTLASAILVVGIKHKMLFFMSFVMPSVVLATAHNLVWDLTYYESLQVLVENVNTTFLPVDVQGVMLALFCVVVFVTYTIRFFTCKQSWFSLFATTVFVVFNIVKLLGMVGEPWTEDHISLCLVNMLTMLISLTTKDWFVVLASYK…
Alphacoronavirus Bat-CoV/P.kuhlii/Italy/206645-41/2011	MH938448.1	Alphacoronavirus Bat-CoV P.kuhlii Italy 206645-41 2011 MH938448.1	ANVNTPNYTFKTLKPGDAFNVLACYEGVASGVYGVTLRNNYTMRGSFINGACGSPGYNVVGSTVEFCYFHQLELGSGCHVGCDASGVMYGGFEDQPTLQVEGASRLYSPNVVSFLYGAILNGCNWWLTSDRVTLEAFNDWSASNDFTTIPSIDMYTILSAKTGVDVPRVLAAIQRLSKGFGGNKILGYASLTDEFTTGEVIKQMYGVTLQSSKKCRFVGNLVAVGLFVFMFWSEFLSYSTLFWINANVMTPIFLGLCGFSVFLTAFLKHKLMFLYTFLIPTVTLLAAINLTWDVYVRQVLSSVMGYHTSLMSFDLQGVINIAVCSLVSGLHLYRFNPVNLGSCVTLIMSLGATAYNYWYVTDYLSLMMMLLLNMSSTWYIGVVAYKLATFVVLFIPFPL…
Alphacoronavirus Bat-CoV/P.kuhlii/Italy/3398-19/2015	MH938449.1	Alphacoronavirus Bat-CoV P.kuhlii Italy 206679-3 2010 MH938450.1	SNVNTPNYSFKVLKPGDSFNILTCYEGVPSGVYGVTMRTNYTIRGSFINGACGSPGYNVNNGNVEFCYFHQLELGSGCHVGCDSNGQMYGGFEDQPTLQIEGANRLHTPNVLAFLYGALLNGCNWWLTSDRMNLEAFNDWATSNDFTPVTSIDTYTILSAKTGVDVQRLLAAITRLTKGFGGKKVLGYSSLNDEFTIAEVIRQMYGVSIQSSKKARFAGNLLVMGLFMFMFWSELLSYSLVFWINASVMTPIFMLLCGFSVFATGFLKHKLLFLYTFLIPTVTLLSFINLSWGYYLRAFLANVMDYHTSIMSFDMQGVVNVIVCFVVSSLHLYRFSTSTVGSVATLFMSLGATVYNYFYVTDYTALAMMFLLNMSNTWYLGAVVYKIATFVTPYVPVVV…
Alphacoronavirus Bat-CoV/P.kuhlii/Italy/206679-3/2010	MH938450.1	Alphacoronavirus Bat-CoV P.kuhlii Italy 206679-3 2010 MH938450.1	SNVNTPNYSFKVLKPGDSFNILTCYEGVPSGVYGVTMRTNYTIRGSFINGACGSPGYNVNNGNVEFCYFHQLELGSGCHVGCDSNGQMYGGFEDQPTLQIEGANRLHTPNVLAFLYGALLNGCNWWLTSDRMNLEAFNDWATSNDFTPVTSIDTYTILSAKTGVDVQRLLAAITRLTKGFGGKKVLGYSSLNDEFTIAEVIRQMYGVSIQSSKKARLAGNLLVMGLFMFMFWSELLSYSLVFWINASVMTPIFMLLCGFSVFATGFLKHKLLFLYTFLIPTVTLLSFINLSWGYYLRVFLANFMDYHTSIMSFDMQGVVNVIVCFVVSSLHLYRFSTSTVGSFATLLMSLGATVYNYFYVTDYAALAMMFLLNMSNTWYLGAVVYKIATFVTPYVPVVV…
Alphacoronavirus UKRn3	MK163627.1	Alphacoronavirus UKRn3 MK163627.1	NPFTPEHKFDTLKPGDNFNILACYDGIPSGVYGVTLRHNSTIKGSFVNGTCGSPGYVISSGVIKFCYLHQMELGSGAHVGSDFNGKMYGGYQDQAKIQVEGANKLITENVIAFFYAALLNGERWWCSKDSVCVTNFNSWAADNHYTMLSTTDVFNLVASKTGVSVEQVLAAIISYAKGFGHRTILGYASINDEYTITEVMQQMFGVQLQSSRVKRVFEGFTLFFFFVALFWTQFLMYTSVSILQWEVIISVLAGLTCASAITIVFIKHKMVFLYGYVVPATLVVVFSNFLWDYVVSAIIMEHASFMSAYFSFDVQSVFNIFMLSFVLILHLARFYCSGGALITCLFSCAYTVGLFMYFVKIDVLSAFFMFVSGIQCSWAITWSSYKIAAYAMSYVSPYY…
Avian coronavirus MW05	MK204388.1	Avian coronavirus MW05 MK204388.1	NNYTPDYEFVRLTPGSSMTIACTYDGTVRNVYHVVLHINNLIYASFLNGACGSVGYTLKGKTLQLHYMHHLEFNNQTHGGTDLHGIFYGPYVDEEIAQHQTAFQYYTDNVVAQIYAHILTHDAKPKWLATSEVTENDFNTWAANNSFASFPCESSNMAYIVGLAQTTKVSVGRILNTIIQLTLNRSGALIMGKPDFECDWTPEMVYNQSPITLQSGIVKRTSLWFVHFAFLCIMTGLAMLHILPTELYPLVLPVTTFVSFIISLTIKHTVVFTTTYLLPALIMMVVNASTIWIPNTYLRSMYEWIFGLTMSERLSGYTVMLYIVVYLTIALNYTLRSVRYRSTSFISVCMQSVQFGYMVQIVYRLLTEDWDEQLIFTAITLLTSDPLMAVLSWWLAGCC…
Coronavirus BtSk-AlphaCoV/GX2018A	MK211369.1	Coronavirus BtSk-AlphaCoV GX2018A MK211369.1	SNVNTPNYTYKVLKPGDSFNILACYDGSAAGVYGVNMRTNYTIRGSFISGACGSPGYNINNGVVEFCYMHHLELGSGCHVGSDMDGTMYGKYEDQPTLQIEGASNLITENVCSWLYGALINGDRWWLSSVSVGLDTYNEWALRNGMTALKNVDCFSLLVAKTGVDVGRLLASIQKLHGNFGGKSILGCTSLNDEFTLAEVVKQMYGVTLQSSKVSRAFRNASIVCCFLFLFLSEMLNHSNLFWINPGYITPVFLAIIVASSALMLLVKHKLLFLQLYLLPSLCIVSGYNIFKDYHFYTYMLEEFDYKVPFGGFNVTGVLNISLCCFVMGLHTFRFLQTPNKIFSYVVAVLTVLYTYYYSTDVLGLILTSMSGFTNYWFIGTATYKLATYVLPHTSLLDS…
Coronavirus BtSk-AlphaCoV/GX2018B	MK211370.1	Coronavirus BtSk-AlphaCoV GX2018A MK211369.1	SNVNTPNYTYKVLKPGDSFNILACYDGSAAGVYGVNMRTNYTIRGSFISGACGSPGYNINNGVVELCYMHHLELGSGCHVGSDMDGTMYGKYEDQPTLQIEGASNLITENVCSWLYGALINGDRWWLSSVSVGLDTYNEWALRNGMTALKNVDCFSLLVAKTGVDVGRLLASIQKLHGNFGGKSILGCTSLCDEFTLSEVVKQMYGVTLQSSKVSRAFRNASIVCCFLFLFLSEMLNHSKLFWINPGYITPVFLAIIVASSALMLLVKHKLLFLQLYLLPSLCIVSGYNIFKDYHFYTYMLEEFDYKVPFGGFNVTGVLNISLCCFVMGLHTFRFLQTPNKIFSYVVAVLTVLYTYYYSTDVLGLILTSMSGFTNYWFIGTATYKLATYVLPHTSLLDS…
Coronavirus BtSk-AlphaCoV/GX2018C	MK211371.1	Coronavirus BtSk-AlphaCoV GX2018A MK211369.1	SNVNTPNYTYKVLKPGDSFNILACYDGSAAGVYGVNMRTNYTIRGSFISGACGSPGYNINNGVVEFCYMHHLELGSGCHVGSDMDGTMYGKYEDQPTLQIEGASNLITENVCSWLYGALINGDRWWLSSVSVGLDTYNEWALRNGMTALKNVDCFSLLVAKTGVDVGRLLASIQKLHGNFGGKSILGCTSLCDEFTLSEVVKQMYGVTLQSGKVSRAFRNASIVCCFLFLFLSEMLNHSNLFWINPGYITPVFLAIIVAASALMLLVKHKLLFLQLYLLPSLCIVSGYNIFKDYHFYTYMLEEFDYKVPFGGFNVTGVLNISLCCFVMGLHTFRFLQTPNKIFSYVVAVLTVLYTYYYSTDVLGLILTSMSGFTNHWFIGTATYKLATYVLPHTSLLDS…
Coronavirus BtSk-AlphaCoV/GX2018D	MK211372.1	Coronavirus BtSk-AlphaCoV GX2018A MK211369.1	NANTPNYTYKVLKPGDSFNILACYDGSAAGVYGVNMRTNYTIRGSFISGACGSPGYNINNGIVEFCYMHHLELGSGCHVGSDMDGTMYGKYEDQPTLQIEGASNLITENVCSWLYGALINGDRWWLSSVSIGLDTYNEWALRNGMTALXNVDCFSLLVAKTGVDVGRLLASIQKLHGNFGGKSILGCTSLNDEFTLAEVVKQMYGVTLQSSKVSRAFRNASIVCCFLFLFLSEMLNHSNLFWINPGYITPVFLAIIVASSALMLLVKHKLLFLQLYLLPSLCIVSGYNIFKDYHFYTYMLEEFDYKVPFGGFNVTGVLNISLCCFVMGLHTFRFLQTPNKIFSYVVAVLTVLYTYYYSTDVLGLILTSMSGFTNYWFIGTATYKLATYVLPHTSLLDSF…
Coronavirus BtRs-AlphaCoV/YN2018	MK211373.1	Coronavirus BtRs-AlphaCoV YN2018 MK211373.1	NVNTPNYCFKTLKQGDSFNILACYDGVASGVYGVTLRTNNTIRGSFINGACGSPGYNLTSGKVEFCYLHQLELGSGCHVGSSMDGVMYGGFEDQPTLQVEGANHLVTVNVVAFLYGALLNGVNWWLSNERVTMEAFNEWAFNNGYTAFSGLDSFAMLAAKTGVDVQRLLAAVQRLHKGFGGKNILGFTTLTDEFTIGEVVKQMYGVTLQSTRVSRTFSNLAIVGVFLTMFWSELLHYTAFFWVSPGFVTPVFFMLLTVSVLLMGLLKHKMLFLYTFLVPAVIVISSYNFAWDWHVTSMLAELFDHHVSLISLDIQGILNIITCVFVTLLHTYRFFKSNSSITTYVLSLLFMAYGFYMGTDVLSMIMMVLFNFTTNWYVGAFAYKMAFYAVQYTELPVLM…
Coronavirus BtRl-BetaCoV/SC2018	MK211374.1	Coronavirus BtRl-BetaCoV SC2018 MK211374.1	SNPKTPKYKFVRIQSGQTFSVLACYNGSPSGVYQCAMRPNHTIKGSFLNGSCGSVGFNIDYDCVSFCYMHHMELPTGVHAGTDLEGKFYGPFVDRQTAQAAGTDTTITLNVLAWLYAAVINGDRWFLNRFTTTLNDFNLVAMKYNYEPLTQDHVDILGPLSAQTGIAVLDMCAALKELLQNGMNGRTILGSTILEDEFTPFDVVRQCSGVTFQGKFRKIVKGTHHWMLLTFLTSLLILVQSTQWSLFFFVYENAFLPFTLGIMAIAACAMLLVKHKHAFLCLFLLPSLATVAYFNMVYMPASWVMRIMTWLELADTSLSGYRLKDCVMYASALVLLILMTARTVYDDAARRVWTLMNVITLVYKVYYGNALDQAISMWALVISVTSNYSGVVTTIMFLA…
Coronavirus BtRs-BetaCoV/YN2018A	MK211375.1	Coronavirus BtRs-BetaCoV YN2018A MK211375.1	SNPKTPKYKFVRIQPGQTFSVLACYNGSPSGVYQCAMRPNHTIKGSFLNGSCGSVGFNIDYDCVSFCYMHHMELPTGVHAGTDLEGKFYGPFVDRQTAQAAGTDTTITLNVLAWLYAAVINGDRWFLNRFTTTLNDFNLVAMKYNYEPLTQDHVDILGPLSAQTGIAVLDMCAALKELLQNGMNGRTILGSTILEDEFTPFDVVRQCSGVTFQGKFRKIVKGTHHWMLLTFLTSLLILVQSTQWSLFFFVYENAFLPFTLGIMAIAACAMLLVKHKHAFLCLFLLPSLATVAYFNMVYMPASWVMRIMTWLELADTSLSGYRLKDCVMYASALVLLILMTARTVYDDAARRVWTLMNVITLVYKVYYGNALDQAISMWALVISVTSNYSGVVTTIMFLA…
Coronavirus BtRs-BetaCoV/YN2018B	MK211376.1	Coronavirus BtRs-BetaCoV YN2018B MK211376.1	SNPKTPKYKFVRIQPGQTFSVLACYNGSPSGVYQCAMRPNHTIKGSFLNGSCGSVGFNIDYDCVSFCYMHHMELPTGVHAGTDLEGKFYGPFVDRQTAQAAGTDTTITLNVLAWLYAAVINGDRWFLNRFTTTLNDFNLVAMKYNYEPLTQDHVDILGPLSAQTGIAVLDMCAALKELLQNGMNGRTILGSTILEDEFTPFDVVRQCSGVTFQGKFKKIVKGTHHWMLLTFLTSLLILVQSTQWSLFFFVYENAFLPFTLGIMAIAACAMLLVKHKHAFLCLFLLPSLATVAYFNMVYMPASWVMRIMTWLELADTSLSGYRLKDCVMYASALVLLILMTARTVYDDAARRVWTLMNVITLVYKVYYGNALDQAISMWALVISVTSNYSGVVTTIMFLA…
Coronavirus BtRs-BetaCoV/YN2018C	MK211377.1	Coronavirus BtRs-BetaCoV YN2018C MK211377.1	SNPKTPKYKFVRIQPGQTFSVLACYNGSPSGVYQCAMRPNHTIKGSFLNGSCGSVGFNIDYDCVSFCYMHHMELPTGVHAGTDLEGKFYGPFVDRQTAQAAGTDTTITLNVLAWLYAAVINGDRWFLNRFTTTLNDFNLVAMKYNYEPLTQDHVDILGPLSAQTGIAVLDMCAALKELLQNGMNGRTILGSTILEDEFTPFDVVRQCSGVTFQGKFKKIVKGTHHWMLLTFLTSLLILVQSTQWSLFFFVYENAFLPFTLGIMAIAACAMLLVKHKHAFLCLFLLPSLATVAYFNMVYMPASWVMRIMTWLELADTSLSGYRLKDCVMYASALVLLILMTARTVYDDAARRVWTLMNVITLVYKVYYGNALDQAISMWALVISVTSNYSGVVTTIMFLA…
Coronavirus BtRs-BetaCoV/YN2018D	MK211378.1	Coronavirus BtRs-BetaCoV YN2018D MK211378.1	SNPKTPKYKFVRIQPGQTFSVLACYNGSPSGVYQCAMRPNHTIKGSFLNGSCGSVGFNIDYDCVSFCYMHHMELPTGVHAGTDLEGKFYGPFVDRQTAQAAGTDTTITLNVLAWLYAAVINGDRWFLNRFTTTLNDFNLVAMKYNYEPLTQDHVDILGPLSAQTGIAVLDMCAALKELLQNGMNGRTILGSTILEDEFTPFDVVRQCSGVTFQGKFKKIVKGTHHWMLLTFLTSLLILVQSTQWSLFFFVYENAFLPFTLGIMAIAACAMLLVKHKHAFLCLFLLPSLATVAYFNMVYMPASWVMRIMTWLELADTSLSGYRLKDCVMYASALVLLILMTARTVYDDAARRVWTLMNVITLVYKVYYGNALDQAISMWALVISVTSNYSGVVTTIMFLA…
Coronavirus BtRt-BetaCoV/GX2018	MK211379.1	Coronavirus BtRt-BetaCoV GX2018 MK211379.1	NPRTPPYSFIRVSTGQAMSLLACYDGVPMGVYTCTLRSNGTLRASFLCGSCGSPGFVMNGKEVQFCYQHQLELPNGTHTGTDMNGVFYGPFEDKQIPQLAAPDCTITVNVLAWLYAALLSGENWFLTKSSISPAEFNNCAVKYMCQSVTTESLQVLQPLAAKTGVSVERMLSALKVLLSAGFCGRTIMGSCSLEDEHTPYDIGRQMLGVKLQSRVTSAVKWTLQWFAIVFILTSLILLQMAQWTFVGALPLTLLLPLIGFTACCVGSVSLLIKHKHTYLTVYLLPVTMVIAYYNFNYTPDGVQGYLLSLYNYFNPGRIDIAGTDLVTMIMVSVTCTLLSVRIVKTDAYSRIWFLCTAIGWLYNCWTGSADTIAISYLTFMVSVFTNYTGVACVSLHAAQ…
Canada goose coronavirus	MK359255.1	Canada goose coronavirus MK359255.1	SNKNTPKFKFVKAHDGDTFTIACSYNGVIAGLYPCTLRANGTIKGSFGLGSCGSIGYNLVNGIYELCYMHHLELPGAIHAGTDLSGNFYGDFVDEEKAQFVKPDPLIANNVVAWLYAAIINYRESHYCYPKWLESSSVSLEEFNAWAKDNGFTSFIDGPVFQKLASITGVELGRVLRTILTKHACWGNDPILGSFSFDDEITPFSVVEQCGGVVLQSNPVKRFCVWWWSKVMLAILMAVVVIGGTFNIVPTSIFVPYVVVCFAVAGFISLTIKHSMAFMDTYLLPVVCVVAISVAVDVPLLYNGLYYQYLNRVLEWAGIVTSNFNVWKWVAAGATVANACRIIVGCFSIRTASDSAGVFYAVLKLCTILVTAYRLGAAYAASDYDQFLVLLHTNLVATF…
Pheasant coronavirus	MK423877.1	Pheasant coronavirus MK423877.1	ANADTPKYKFVKANCGDSFTIACSYGGTVVGLYPVTMRSNGTIRASFLAGACGSVGFNIERGVVNFYYMHHLELPNALHTGTDLMGTFYGGYVDEEVAQRVPPDNLVTNNIVAWLYAAIISVKESSFSLPKWLESTNVSIDDYNKWASDNGFTPFSTNTAITKLSAITGVDVCKLLRTIMVKSTQWGSDPILGQYNFEDEMTPASVFNQVGGVRLQSSFVKKATSWFWSRCVLAFFLFVLCAIVLFTAVPLKYYVHAAIVLLVAVIFISFTVKHVMAYMDTFLLPTLITVIIGVCAEVPFIYNTLISQIVIFFSQWYDPVVFDTIVPWMFLPLVLYTAFKCVQGCYSVNSFNTFLLVLYQFMKFGFVFYTSSNTVTAYSEGNWELFFELLHTTVLANIS…
Alphacoronavirus sp.	MK472070.1	Alphacoronavirus sp. MK472070.1	SNVNTPKYVFKTIKPGDSFNILACYDGTPAGVYGVNLRTNNTVRGSFINGACGSPGYNLVNGVVEFVYLHQLELGSGCHVGSNIDGVMYGGFEDQPTLQVEGSSNLVTVNVIAFLYGALLNGVNWWLTQERVTSDAYNEWAVQNGFTTVSTLDCFTILAAKTGVDVNRVLAAVQRLQKGFGGKSILGFTSLSDEFTVTEVVQQMYGVTLQSTKVGSAFKNLFLVGGFFTMLWSELMMFTPFFWVSPGFVTPIFMILVSMSVFFTGFLKHKMLFFYTFLLPGVVVTSFTNFMWELEIYSWLTTVLDYHVSIVSIDMQGVINIIVCVIVALLHTMRFASAGFKTYVTYVFSLLVVLYNWWFHSDVLSLVMMLILNVSDSWFVGAAMYRVALWITACFPAAA…
Hedgehog coronavirus 1	MK679660.1	Hedgehog coronavirus 1 MK679660.1	ANPETPAYTFTTIKQGSSFSVLACYNGRPSGTYTVVMRPNSTIKGSFLCGSCGSVGYVKEGNVINFCYMHQMELANGTHTGSSFDGKMYGNFQDRQIYQAQLSDKHCTTNVVAWLYAAVLNGCNWFVKPNKTGVAAFNEWALSNQFTEFVSTQALELLAVKTGVQIEQLLYSIQQLNNGFQGNVILGSTMLEDEYTPEDVNMQMMGVVMQSSVRKITYGFTHWLLATSVLTYVVILQLTKFTIWNFLFNVIPLQLTPIMFGVLALAMLCVKHKHAFLTTFLLPGALCLTYANLVYEPNTPVSSFLIMCVNWLNPDGTYMRTTHMDLGVYVSLCLALLVAVRRLYKPSVTNCAFALTSLVMWFYSYSVGDASSPIVYLQFVTAATSDYMVTVFLSVNVAK…
Tylonycteris bat coronavirus HKU33	MK720944.1	Tylonycteris bat coronavirus HKU33 MK720944.1	NVNTPKHTFKVLKPGDSFNILACYEGVASGVYGVTLRNNHTIRGSFINGACGSPGYNLTNGGVEFCYIHQLELGSGCHVGSDINGIMYGGFEDQPTLQVEGASKLFTSNVIAFLYGALLNGCNWWLTSDRVNVDAFNDWACSNDFTTISTVDMYTILSAKTGVDVQRILAAIQRLSKGFGGNKILGYASLTDEFTVGEVVKQMYGVTLQGSKKTRFVGNLFVMCLFIFMFWSEFLSYSTMFWISASVMTPIFLLMCGLSVVLTMFLKHKMLFLNTFLMPSVTLLAFINLSWDWYIREKLSSVFGYHISLMSFDLQGVFNIFICCFASGLHLYRFNSSSIGSVFTLFMSLAATVYNYFYATDYLSVAMVFLLNMSHTWYIGLIVYKLAIFLTPYLSLSLL…
Rhinolophus bat coronavirus HKU32	MK720945.1	Rhinolophus bat coronavirus HKU32 MK720945.1	NVNTPLHCFKTLKPGDSFNILACYDGAPSGVYGVTLRTNNTIKGSFINGACGSPGYNLANGKVEFCYLHQLELGSGCHVGSSIDGVMYGGFADQPTLQVEGANHLVTVNVIAFLYGALLNGVTWWLNGDRVTVEAFNEWAFSNGYTSVTGVDCFAMLAAKTGVDVQRLLSAVQRLHNGFGGKNILGFTTLTDEFTISEVVKQMFGVNLQSTRISSSISNLAIVGVFLTMFWSELLHYTAFFWVSPGFVTPVFFMLLFISVLFMCLLKHKILFLYTFLIPAVIVTSFYNFAWDWYVTSVIAEVFDHHVSLISLDIQGVINIITCIFVTLLHTYRFFKSNASITTYVLSLLFMAYGFYVGTDFLSIVMMVLFNFTTNWYVGAIAYKAAFYVAQYSVLPALI…
Erinaceus hedgehog coronavirus HKU31	MK907286.1	Erinaceus amurensis coronavirus MN879331.1	ANPDTPAYTFSTVKPGSSFSVLASYNGRPTGNYTVVMRPNSTIKGSFLCGSCGSVGYMKEGNVITFCYIHQMELANGTHTGSAFDGNMYGNFQDRQVYQALSSDKYCTTNVVAWLYAAVLNGINWFVKPNKTTTTAFNEWALSNQFTEFVSTQALDLLAVKTGVSVEQLLYSIQQLHQGFQGKVILGSTMLEDEYTPEDVNMQLLGVVMQSGVKRITYGLLHWCLATIVLTYVVFLQLTKFTLWNFLLSTVPLQVLPIILLVLAFVMLCVKHKHTFLTTFLLPGALCLTYANIIYEPSNPVSSVLINFVNWLNPESTYMRTTHMDLSVYVSLILALLVVVKRLYKPTVTNFAFAMTSCIMWVYSYSVGDVSSPLVYLQFITGITGDYMVTVFVVVTLAK…
Swine enteric alphacoronavirus	MK977618.1	BtRf-AlphaCoV YN2012 KJ473808.1	ANVNTPSYSFRTLKAGECFNILACYDGTPAGVYGVNLRSTHTIKGSFVNGACGSPGFVMNGHKVEFVYMHQIELGNASHVGSDMFGNIYGGFEDQPSIQLEGVATLITENVIAFLYAALINGERWWCSNERCTIDSFNEWALGNGFTNLVSGDGFSMLAAKTGVDVCQLLSAIQRLATGLGGKTILGYASLTDEYTLSEVVRQMYGVNIQSTKTSSALKNLLLMGFFFLLFWSEFFMYSTILWINPGLITTFLGLFVMLSMLLASCIKHKMLFLQLFLLPSIIIAACYNFAWDMEVTRMLATQFDYHVSFLNMDIQGAINIIVCFIGISLHTYRFLDTQLRSYSTYILSMCTVLYTFYYGYDSLSLAIMLLGFGCREWYVGTAAFRLAQFIVPYCPGLI…
Porcine deltacoronavirus	MN025260.1	Porcine deltacoronavirus MN025260.1	NTATPDYKFERLQPGSSMTIACAYDGIVRHVYHVVLQLNNLIYASFLNGACGSVGYTLRGKTLYLHYMHHIEFNNKTHSGTDLEGNFYGPYVDEEVIQHQTAFQYYTDNVVAQLYAHLLTVDARPKWLTQSQTSIEDFNSWAANNSFANFPCEQTNMSYIMGLSQTTRVPVERVLNTIIQLTTNRDGACIMGSYDFECDWTPEMVYNQAPISLQSGVVKKTCTWFFHFLFMAITMLLAAMHVFPVHLYPIVLPCFTVVAFLLTLTIKHTVVFTTTYLLPSLLMMVVNANTFWIPNTFLRTCYETIFGSPIAQRLYGYTVALYMLIYAGLAINYTLKTFRYRATSFLSFCMQWFQYGYVAHIVYKLINKPWTESLLFTAFTMLTSHPLLAALSWWLAGRV…
Mink coronavirus 1	MN535737.1	Alphacoronavirus Mink China 1 2016 MF113046.1	NTQTPKHKFRTVKAGDSFNILACYDGKPNGVYGVNMRTQGTIRGSFINGTCGSPGYVLEGDTVHFVYMHHLELGNGSHVGSDLNGVMYGGYEDQPSLQLEGANVMSTDNVVAFLYAAIINGERWFINSGYTSLETFNNWARSNGYTELTSLDVFSMLAAKTSINVERLLDAIIRLSTGLGGRTILGYGSLSDEFTPTEVVRQMFGVNLQSTKVKSYCHPVLMICAFLFAFWSEFFLYTPFTWFSPTMIGGILFVTVFASAIFTVFVKHKMLYFISFLLPSIILMTCSNLVWDYFYFEAVQAKLVEINLSLVSIDMQSVSLIVLCILIACVHCYRFITQKQSIPVCLITLCFVFYNLVAQWYYLLRGSDVGVNLQFGYINLGMMVVCLITKDWVVVAVAY…
Rousettus aegyptiacus bat coronavirus 229E-related	MN611517.1	229E-related bat coronavirus KT253272.1	NMHTPRHSFRTLKSGEGFNILACYDGYAQGVFGVNMRTNWTIRGSFINGACGSPGYNLKNGEVEFVYMHQIELGSGSHVGSSFDGVMYGGFEDQPSLQVESANQMLTVNVVAFLYAAILNGCTWWLKGDKLSVEHYNEWAQANGFTAMNGEDAFSILAAKTGVCVERLLHAIQVLNNGFGGKNILGYFSLNDEFSINEVVKQMFGVNLQSGKTTSMFKSLSLFAGFFIMFWAELFVYTTTVWVNPGFLTPFMSLLVAVSLCLTSVVKHKVLFLQVFLLPSIIVAAIQNCAWDYHVTKVLAEKFDYNVSVMQMDIQGFVNISICLFVALLHTWRFAKERCTHWCTYLFSLLAVLYTALYSYDYVSLLVMLLCAISNEWYIGAIIFRICRFGVAFLPLEYV…
Miniopterus pusillus bat coronavirus HKU8-related	MN611518.1	BtMf-AlphaCoV GD2012 KJ473797.1	SNPHTPKHTFRTLKPGDSFNILACYDGTPAGVYGITMRPNYTIRGSFINGACGSPGYNVVNGNVEFCYLHQLELGSGCHVGSNFDGVMYGNFQDQPSLQIEGADQLVTPNVVAFLYGALLNGVNWFVSPERLSVEAFNEWAHNNGFTDMSGAECFTMLAAKTGVDVQRVLSSIQKIAKSFGGRNILGFTSLTDEFTAAEVIKQMYGVNLQSRKFPSVFNNIMLVGVFWFMFISEMLYYTSSYWIKPDLITPIFIILFAIAVFLTAFVKHKVLFLYTFLVPGIVITATSNLAWDCYVRDLLAKYLDYHMSIFNMDIQGVFNIAACFMVNALHTWRYMRSGYTTRVTYVVSLIVSVYNYWYVGDALSLAMMLLLNVNNNWYIGACAYRFVLIVANYMNPAV…
Tylonycteris pachypus bat coronavirus HKU4-related	MN611519.1	Bat coronavirus (BtCoV 133 2005) DQ648794.1	ANPSTPAYTFSTVKPGASFSVLACYNGKPTGVFTVNLRHNSTIKGSFLCGSCGSVGYTENGGVINFVYMHQMELSNGTHTGSSFDGVMYGAFEDKQTHQLQLTDKYCTINVVAWLYAAVLNGCKWFVKPTRVGIVTYNEWALSNQFTEFVGTQSIDMLAHRTGVSVEQMLAAIQILHAGFQGKIILGQSTLEDEFTPDDVNMQVMGVVMQSGVKRISYGFIHWSISTLVLAYVSVMQLTKFTMWTYLFETIPTQMTPLLLGFMACVMFTVKHKHTFMSLFLLPVALCLTYANIVYEPQTLVSSTLIAVANWLTPTSVYMRTTHLDFGLYISLSFVLAIIVRRLYRPSMSNLALALCSGVMWFYTYVIGDHSSPITYLMFITTLTSDYTITVFATVNLAK…
Pipistrellus abramus bat coronavirus HKU5-related	MN611520.1	Bat coronavirus HKU5-1 EF065509.1	ANPQTPAYTFTTVKPGASFSVLACYNGRPTGVFMVNMRQNSTIKGSFLCGSCGSVGYTQEGNVINFCYMHQMELSNGTHTGCSFDGVMYGAFEDRQVHQVQLSDKYCTINIVAWLYAAILNGCNWFVKPNKTGIATFNEWAMSNQFTEFIGTQSVDMLAHKTGVSVEQLLYAIQTLHKGFQGKTILGNSMLEDEFTPDDVNMQVMGVVMQSGVKRISYGLVHWLLTTLLLAYVATLQLTKFTIWNYLFEVIPLQLTPLVLCVMACVMLTVKHRHTFLTLFLLPTAICLTYANIVYEPQTPVSSALIAVANWLNPASVYMRTTHTDLGVYLSLCFALAVVVRRLYRPNASNLALALGSAMVWFYTYTTGDCSSPLTYLMFLTTLTSDYTVTVFLAVNVAK…
Scotophilus kuhlii bat coronavirus 512-related	MN611521.1	Coronavirus BtSk-AlphaCoV GX2018A MK211369.1	SNVNTPNYTYKVLKPGDSFNILACYDGSAAGVYGVNMRTNYTIRGSFISGACGSPGYNINNGVVEFCYMHHLELGSGCHVGSDMDGTMYGKYEDQPTLQIEGASNLITENVCSWLYGALINGDRWWLSSVSVGLDTYNEWALRNGMTALKNVDCFSLLVAKTGVDVGRLLASIQKLHGNFGGKSILGCTSLNDEFTLAEVVKQMYGVTLQSSKVSRAFRNASIVCCFLFLFLSEMLNHSKLFWINPGYITPVFLAIIVASSALMLLVKHKLLFLQLYLLPSLCIVSGYNIFKDYHFYTYMLEEFDYKVPFGGFNVTGVLNISLCCFVMGLHTFRFLQTPNKIFSYVVAVLTVLYTYYYSTDVLGLILTSMSGFTNYWFIGTATYKLATYVLPHTSLLDS…
Rhinolophus affinis bat coronavirus HKU2-related	MN611522.1	BtRf-AlphaCoV YN2012 KJ473808.1	ANVNTPSYSFRTLKAGECFNILACYDGTPAGVYGVNLRSTYTIKGSFVNGACGSPGFVMNGHKVEFVYMHQIELGNASHVGSDMFGNIYGGFEDQPSIQLEGVATLITENVIAFLYAALINGERWWCSNERCTIDSFNEWALGNGFTNLVSGDGFSMLAAKTGVDVCQLLSAIQKLATGFGGKTILGYASLTDEYTLSEVVRQMYGVNIQSTKTSSALKNLLLMGFFFLLFWSEFFMYSTILWINPGLITTFLGLFVMLSMLLASCIKHKMLFLQLFLLPSIIIAACYNFAWDMEVTRMLANQFDYHVSFLNMDIQGAINIIVCFIGISLHTYRFLDTQLCSYSTYVLSMCTVLYTFYYGYDSLSLAIMLLGFGCREWYVGTAAFRLAQFIVPYCPGLI…
Hipposideros pomona bat coronavirus HKU10-related	MN611523.1	Hipposideros bat coronavirus HKU10 JQ989272.1	NVNTPEHSFKTIKQGESFNILACYDGMPSGVYGVTMRNNYTIRGSFITGACGSPGYNVNNGKVEFCYLHQLELGSGCHVGSNLEGVMYGCYEDQPTLQIEGVNHLVTPNVIAFLYGALLNGVTWWLNSDKVSVESFNDWALNNGFTTCGNLDCFNMLSAKTGVDVQRLLAAVQRLHNSFGGKNILGYTTLTDEFTVGEVIKQMYGVTLQSNKVVGAFCNLFIVGLFVTMFWSELLQYTAFFWVSPGFVTPVFFALLLVSFLLMCFLKHKVLFLYTFLIPSVTIMASYNFVWDWSVAAELARIFDYHVSIVSFDIQGLLNVAVCLFVTLLHTMRFFKTNTSISTYVLSLAFTVYGFIVGSDVLSIVMTLLFNLTSSWYVGAIVYKMAYYLQYYTAFAQIL…
Miniopterus schreibersii bat coronavirus 1-related	MN611524.1	Bat coronavirus 1A NC 010437.1	NPHTPKHVFKTLRAGDAFNILACYDGVPSGVYGTILRHNKTIRGSFINGACGSPGFNINGDTVEFVYLHQLELGSGCHVGSNMEGVMYGGFDDQPSLQIEGADCLVTVNVIAFLYGAILNGCTWFLSNERVSAEVFNGWAHDNNFTDVGSLDCFNILAAKTGVDVQRVLASIQKLAKGFGGRNIIGYASLTDEFTVSEVVKQMYGVSLQSKRVPSIFNNVTLVSVFWSMFLSELLYYTSSYWIKPDLITAVFVLLFGIAVMLTLTIKHKVLFLYTFLIPSVVISACYNLAWDLYIRELLAKYFDYHMSIFSMDIQGCFNIVACILVNAIHTWRFVKTGTATRLTYVLSLVVSVYNYWCCGDFLSLSMMVLLNINNNWYIGAIAYRFSVVVVNYMDPSVI…
Hipposideros pomona bat coronavirus CHB25	MN611525.1	Hipposideros pomona bat coronavirus CHB25 MN611525.1	SNVNTPEHSFKTLKAGDSFNILACYDGVPSGVYGVTMRTNGVIRGSFITGACGSPGYNVNKGKVEFCYLHQLELGSGCHVGSNLEGVMYGGFEDQPTFQIEGANQLVTINVLAFLYGALLNGINWWLTSDKVSVDTFNSWATANGFTQCGSLDCFNMLAAKTGVDVQRLLAAVQRLHVSFGGKNILGFTTLTDEFTIGEVIKQMYGVTLQSTKVVGTFCNLAIVGAFVVMFWSELLQYTPLFWVSPGFLTPIFFILLLLSFFLMCMLKHKILFLYTFLIPAVIIMSCFNFAVDWYVIHKVQQSFDFNIAIFSLDIQSFLNVCVCVYVALLHTLRFYKANNSAMTYVFSICFTLYGLIAGTDPLSMIMTLLFNFTNTWYVGAIVYKCAIYLYVYTALPII…
Bottlenose dolphin coronavirus	MN690608.1	Beluga whale coronavirus SW1 EU111742.1	NANTPKYKFAKARIGDNFSIACAYNGHVSGLYTVTLRENGTLKGSFMSGSCGSVGYNVTNEGVEFVYMHHLELPGCVHGGSDLHGIFYGGYVDEEVLQRIPPAPANSRNIVAWLYAAVYNSCDWFVKYGPKQVMSVEDFNEWASGYGFTKFEYHLAFDVFSAATGVSVEQMLAAIKELADGWNYAPILGSFHLDDEYSPEMIMQQTSGIVLQSNVKKATKGFLSRLGYWLVMVVLTVYASCNVVPLDMLPQLIMSVGVGFAIMFITLKHQHFFMTTAIIPYVVTSILGMALEKPVFYNGWYFSFFHDFLKYVGIEATHQYAWMLLPFALYVAYNVAKGVGSTLINFNAGGISLWNSLVYGMRWGSTLRFLYTALMSDNVFETFGSSGEFYINMHMACVG…
Erinaceus amurensis coronavirus	MN879331.1	Erinaceus amurensis coronavirus MN879331.1	ANPDTPAYTFSTVKPGSSFSVLASYNGRPTGNYTVVMRPNGTIKGSFLCGSCGSVGYMKEGNVITFCYIHQMELANGTHTGSAFDGNMYGNFQDRQVYQALSSDKYCTLNVVAWLYAAVLNGVNWFVKPNKTTTTAFNEWALANQFTEFVSTQALDLLAVKTGVAVEQLLYSIQQLHQGFQGKVILGSTMLEDEYTPEDVNMQLLGVVMQSGVKRITYGLLHWCLATIVLTYVVFLQLTKFTLWNFLLSTVPLQVLPIIFLVLAFVMLCVKHKHTFLTTFLLPGALCLTYANIIYEPSNPVSSVLINFVNWLNPESTYMRTTHMDLGVYVSLILALLVVVKRLYKPTVTNFAFAMTSCIMWVYSYIVGDVSSPLVYLQFITGITGDYMVTVFVVVTLAK…
Bat coronavirus RaTG13	MN996532.2	Bat coronavirus RaTG13 MN996532.2	ANTKTPKYKFVRIQPGQTFSVLACYNGSPSGVYQCAMRPNFTIKGSFLNGSCGSVGFNIDYDCVSFCYMHHMELPTGVHAGTDLEGTFYGPFVDRQTAQAAGTDTTITVNVLAWLYAAVINGDRWFLNRFTTTLNDFNLVAMKYNYEPLTQDHVDILGPLSAQTGIAVLDMCASLKELLQNGMNGRTILGSALLEDEFTPFDVVRQCSGVTFQSAVKRTIKGTHHWLLLTILTSLLVLVQSTQWSLFFFVYENAFLPFAMGIIAMSAFAMMFVKHKHAFLCLFLLPSLATVAYFNMVYMPASWVMRIMTWLDMVDTSLSGFKLKDCVMYASAVVLLILMTARTVYDDGARRVWTLMNVLTLVYKVYYGNALDQAISMWALIISVTSNYSGVVTTVMFLA…
Coronaviridae sp.	MT085172.1	Coronaviridae sp. MT085172.1	NSSTPKYSFGVVKPGETFTVLAAYNGRPQGAFHVTMRSSHTIKGSFLCGSCGSVGYVLMGDSVKFVYMHQLELSTGCHTGTDFSGNFYGPYRDAQVVQLPMQDYIQTVNVVAWLYAAILNNCNWFVQSDVCSLEDFNVWAMTNGFSQIKSDLVLDALASMTGVSVEKLLAAIKRLHSGFQGHQILGSCTFDDELTPTDVYQQLAGVKLQSKRTRVIKSTLCWIFASTFLFICIISAFVKWTMFMYVTTHMVGVTLSALCFVSFAMLLVKHKHLYLTMYIIPVLCTLFYTNYMVVYKQSFRGLAYAWLSHFVPAVDFTYVDEVIYGILLFVAMIFVTMRSINHDVFSVMFLVGRIVSLVSMWYFGANLEEDVLLFFTSLFGTYTWTTLLSLATAKIVAKW…
Deltacoronavirus sp.	MT138104.1	Deltacoronavirus sp. MT138104.1	NTSTPDYKFERLTPGSSMTIACAYDGVVRHVYHVVLQLNNLIYASFLNGACGSVGYTLKGKTLCLHYMHHIEFNNKTHSGTDLEGTFYGPYVDEEIAQNQTAFHYYTDNVVAQMYAHLLTVDASPKWLAHSTISVNDFNSWASNNSFASFPCEQSNMAYIHGLAQVTRVPVERILNTIVQLTLNRDGVVIMGAPDFDCDWTPEMVYNQAPISLQSGVVRRTFNWFLHCMFLAFAITLAALHIFPTCLYPVVLPCACFVALLLVLTIKHTVVFTTTFLLPSLVLMIVNANTFWIPNTYLRSLYQYVFGSTISQQLYGYSVGFYLIIYAILAVNYTLRALRYRSTSFTTLAIQAFQFGYVVYIVYKLFTHHWTEQLLFTALSLLTTHPILAGASWWVAGKI…
Montifringilla taczanowskii coronavirus N	MT215336.1	Montifringilla taczanowskii coronavirus N MT215336.1	NESTPDYRFERLNPGSSMTIACAYDGVVRHVYHVVLQLNNLIYASFLNGACGSVGYTLKGKTLCLHYMHHIEFNNKTHSGTDLEGNFYGPYVDEEIVQHQTAFQYYTDNVVAQLYAHLLTVDARPKWLAQAPISVEDFNVWAANNSFANFPCENTNMSYIMGLAQTSGASIERILNTIIQLTLNRNGVAIMGSPDFECDWTPEMVYNQAPISLQSGVVKRTCMWFFHFLFMAFIMLLAAIHVFPVNIYPVVLPTFVVVALLLTLTLKHTVVFTTTYLLPSLLMMVVNANTFWIPNTYLRTMYEAVFGLPITQRLYGYTVTLYLMVYAALAINYTLRALRYRATSFSTCVVQWLQYGYIANIVYKLVTQPWTEPLLFTAFSMLTSHPILAAFSWWFAGRV…
Montifringilla taczanowskii coronavirus HM	MT215337.1	Montifringilla taczanowskii coronavirus N MT215336.1	NESTPDYRFERLNPGSSMTIACAYDGVVRHVYHVVLQLNNLIYASFLNGACGSVGYTLKGKTLCLHYMHHIEFNNKTHSGTDLEGNFYGPYVDEEIVQHQTAFQYYTDNVVAQLYAHLLTVDARPKWLAQAPISVEDFNVWAANNSFANFPCENTNMSYIMGLAQTSGASIERILNTIIQLTLNRNGVAIMGSPDFECDWTPEMVYNQAPISLQSGVVKRTCMWFFHFLFMAFIMLLAAIHVFPVNIYPVVLPTFVVVALLLTLTLKHTVVFTTTYLLPSLLMMVVNANTFWIPNTYLRTMYEAVFGLPITQRLYGYTVTLYLMVYAALAINYTLRALRYRATSFSTCVVQWLQYGYIANIVYKLVTQPWTEPLLFTAFSMLTSHPILAAFSWWFAGRV…
Rousettus bat coronavirus GCCDC1	MT350598.1	Rousettus bat coronavirus GCCDC1 MT350598.1	NPKTPAHSFVRVSTGQAISILACYDGIPAGVYTCTLRANGTLRAAFLCGSCGSPGFVMNGKEVQFCYLHQLELPNGTHTGTDMHGAFYGPFEDKQVPQLASPDVTITVNVLAWLYAAVLSGESWFVTKLGITAAEFNTSAVKYMCQSVTEESLQVLQPLAAKTGVSVQRMLSSLKVLLSTGFCGKTIMGSCSLEDEHTPYDIGRQMLGVTLQSRTQKFVKWAMQWFLIVFALSCLTLLHLSQWTVLGALPLQLLLPLLGFISCCVGFMAMFIKHKHTFLTVYLLPVVMVAAYYNFQYQPEGIQGYLLYVYNYVNPGRFDMGFDLTTMLVISGITTLLSVRIAKSDTYSRVWYVCTAIGWVYNCCTGTAETIALSYLTFVVSVFTNYTGVACISVYVSQV…
Apodemus peninsulae coronavirus	MT430884.1	Apodemus peninsulae coronavirus MT430884.1	NTKTPKYTFGNVKPGETFTVLAAYNGKPQGAFHVTMRSSFTIKGSFLCGSCGSVGYVLMGDCVKFVYMHQLELSTGCHTGTDFNGNFYGPYRDAQVVQLPIQDYVQSVNFVAWLYAAILNNCNWFIQSDTCSVEDYNVWAMANGFSQFTMDLVIDALASMTGVPVEKCLAAIKRLNNGFQGRQILGSCVFEDELTPSDVYQQLAGVKLQSKRTRVFKGTLCWVLTSTFLFACILSAFVKWTMFMYVTLNVLSVTIGTLCLVACAMLFIKHKHLYLTMFILPVFLTLLYTNYLVVYKQSFRGYAYAWLSYVVPSVDYTYTYEVLYGCCAVLFMIFTTMRSINHDLFSIIIFITRVSSVVSMWYMGSNLEIEILLLVVSIFGTYTWTTIISLTVAKAMAWW…
Coronavirus cyb-BetaCoV/2019	MT501650.1	Bovine coronavirus U00735.2	NSRTPKYTFGVVKPGETFTVLAAYNGKPQGAFHVTMRSSYTIKGSFLCGSCGSVGYVIMGDCVKFVYMHQLELSTGCHTGTDFNGDFYGPYKDAQVVQLPIQDYIQSVNFLAWLYAAILNNCNWFIQSDKCSVEDFNVWALSNGFSQVKSDLVIDALASMTGVSLETLLAAIKRLKNGFQGRQIMGSCSFEDELTPSDVYQQLAGIKLQSKRTRLFKGTVCWIMASTFLFSCIITAFVKWTMFMYVTTNMFSITFCALCVISLAMLLVKHKHLYLTMYITPVLFTLLYNNYLVVYKHTFRGYVYAWLSYYVPSVEYTYTDEVIYGMLLLVGMVFVTLRSINHDLFSFIMFVGRLISVFSLWYKGSNLEEEILLMLASLFGTYTWTTVLSMAVAKVIAKW…
Coronavirus cyc-BetaCoV/2019	MT501654.1	Bovine coronavirus U00735.2	NSRTPKYTFGVVKPGETFTVLAAYNGKPQGAFHVTMRSSYTIKGSFLCGSCGSVGYVIMGDCVKFVYMHQLELSTGCHTGTDFNGDFYGPYKDAQVVQLPIQDYIQSVNFLAWLYAAILNNCNWFIQSDKCSVEDFNVWALSNGFSQVKSDLVIDALASMTGVSLETLLAAIKRLKNGFQGRQIMGSCSFEDELTPSDVYQQLAGIKLQSKRTRLFKGTVCWIMASTFLFSCIITAFVKWTMFMYVTTNMFSITFCALCVISLAMLLVKHKHLYLTMYITPVLFTLLYNNYLVVYKHTFRGYVYAWLSYYVPSVEYTYTDEVIYGMLLLVGMVFVTLRSINHDLFSFIMFVGRLISVFSLWYKGSNLEEEILLMLASLFGTYTWTTVLSMAVAKVIAKW…
Coronavirus cya-BetaCoV/2019	MT501655.1	Bovine coronavirus U00735.2	NSRTPKYTFGVVKPGETFTVLAAYNGKPQGAFHVTMRSSYTIKGSFLCGSCGSVGYVIMGDCVKFVYMHQLELSTGCHTGTDFNGDFYGPYKDAQVVQLPIQDYIQSVNFLAWLYAAILNNCNWFIQSDKCSVEDFNVWALSNGFSQVKSDLVIDALASMTGVSLETLLAAIKRLKNGFQGRQIMGSCSFEDELTPSDVYQQLAGIKLQSKRTRLFKGTVCWIMASTFLFSCIITAFVKWTMFMYVTTNMFSITFCALCVISLAMLLVKHKHLYLTMYITPVLFTLLYNNYLVVYKHTFRGYVYAWLSYYVPSVEYTYTDEVIYGMLLLVGMVFVTLRSINHDLFSFIMFVGRLISVFSLWYKGSNLEEEILLMLASLFGTYTWTTVLSMAVAKVIAKW…
Bat SARS coronavirus HKU3	MT782114.1	Bat SARS coronavirus HKU3-10 GQ153545.1	SNPKTPKYKFVRIQPGQTFSVLACYNGSPSGVYQCAMRPNHTIKGSFLNGSCGSVGFNIDYDCVSFCYMHHMELPTGVHAGTDLEGKFYGPFVDRQTAQAAGTDTTITLNVLAWLYAAVINGDRWFLNRFTTTLNDFNLVAMKYNYEPLTQDHVDILGPLSAQTGIAVLDMCAALKELLQNGMNGRTILGSTILEDEFTPFDVVRQCSGVTFQGKFKKIVKGTHHWMLLTFLTSLLILVQSTQWSLFFFVYENAFLPFALGIMAVAACAMLLVKHKHAFLCLFLLPSLATVAYFNMVYMPASWVMRIMTWLELADTSLSGYRLKDCVMYASALVLLILMTARTVYDDAARRVWTLMNVITLVYKVYYGNSLDQAISMWALVISVTSNYSGVVTTIMFLA…
Lucheng Rn rat coronavirus	MT820625.1	Lucheng Rn rat coronavirus MT820625.1	NPLTPEYKFDTLKPGDNFNILACYDGIPSGVYGVTLRYNSTIKGSFVNGTCGSPGYVVSNGVIKFCYLHQMELGSGAHVGSDFTGKMYGGYQDQAKVQIEGANRLITENVVAFFYAALFNGERWWCSKSSTCITNFNSWAAENNFTQLAATDVFNLVASKTGVSVEQILAAIITYSKGFGHRTLLGYASINDEYTITEVMQQMFGVQLQSGKLKRVFEGFILFFFFVALFWTQFLMYTSISILHWEVVIAVLAALTCFSAMLIVFIKHKMVFLYGYVVPATLVIVFSNFLWDYVVSAIVTEHAAFMAAYFAFDVQSVFNLFMLSFVLVLHLARFYCSGGALLACLFSCAYTVGLFVYFVKIDVLSAFFMFISGVQCSWALTWSSYKIATYLMSYVSAYY…
Avian coronavirus IA1162/2020	MW024789.1	Avian coronavirus IA1162 2020 MW024789.1	ANAETPKYKFVKANCGDSFTIACSYGGTVVGLYPVTMRSNGTIRASFLAGACGSPGFNIEKGVVNFYYMHHLELPNALHTGTDLMGDFYGGYVDEEVAQRVPPDNLVTNNIVAWLYAAIISVKESSFSLPKWLESTTVSVEDYNKWACDNGFTPFSTSTAITKLSAITGVDVCKLLRTIVVKSSQWGSDPILGQYNFEDELTPESVFNQVGGVRLQSSIVRRATSWFWSRCVLACFLFVLCAIVLFTAVPLKYYVHAAVILLTVVLFISFTVKHVMAYMDTFLLPTLVTVIIGVCAEVPFIYNTLISQVVIFLSQWYDPVVFDTMVPWMLLPLVLYTAFKCVQGCYMNSFNTSLLMLYQFMKLGFVVYTSSNTLTAYTEGNWELFFELVHTMVLANVSS…
Minacovirus mink/NLD/2020/NT_4	MW248736.1	Alphacoronavirus Mink China 1 2016 MF113046.1	NTQTPKHKFRTVKAGDSFNILACYDGKPNGVYGVNMRTQGTIRGSFINGTCGSPGYVLEGDTVHFVYMHHLELGNGSHVGSDLNGVMYGGYEDQPSLQLEGANVMSTDNVVAFLYAAIINGERWFINSGYTSLETFNNWARSNGYTELASLDVFSMLAAKTSINVERLLDAIMRLSTGLGGRTILGYGSLSDEFTPTEVVRQMFGVNLQSTKVKSYCYPVLMICAFLFAFWSEFFLYTPFTWFSPTMIGGILFVTTLASAVFTAFVKHKMLYFISFLLPSIVLMTCSNLVWDYFYFEAVQAKLVEINLSLVSIDMQSVALIILCVLIACVHCYRFITQKQSIPVCLITLCFVCYNLVAQWYYLLRGSDVGVNLQFGYINLGMMVVCLITKDWVVVAVAY…
Bat coronavirus RacCS203	MW251308.1	Bat coronavirus RacCS203 MW251308.1	ANPKTPKYKFVRVQPGQTFSVLACYNGSPSGVYQCAMRPNFTIKGSFLNGSCGSVGFNIDYDCVSFCYMHHMELPTGVHAGTDLEGTFYGPFVDRQTAQAAGTDTTITVNVLAWLYAAVINGDRWFLNRFTTTLNDFNLVAMKYNYEPLTQDHVDILGPLSAQTGIAVLDMCSSLKELLQNGMNGRTILGSALLEDEFTPFDVVRQCSGVTFQSAVKRTIKGTHHWLLLTILTSLLVLVQSTQWSLFFFVYENAFLPFAMGIITMSAFAMMFVKHKHAFLCLFLLPSLATVAYFNMVYMPASWVMRIMTWLDMVDTSLSGFKLKDCVMYASAVVLLILMTARTVYDDGARRVWTLMNVLTLVYKVYYGNALDQAISMWALIISVTSNYSGVVTTVMVLA…
Bat coronavirus RacCS224	MW251309.1	Bat coronavirus RacCS203 MW251308.1	ANPKTPKYKFVRVQPGQTFSVLACYNGSPSGVYQCAMRPNFTIKGSFLNGSCGSVGFNIDYDCVSFCYMHHMELPTGVHAGTDLEGTFYGPFVDRQTAQAAGTDTTITVNVLAWLYAAVINGDRWFLNRFTTTLNDFNLVAMKYNYEPLTQDHVDILGPLSAQTGIAVLDMCSSLKELLQNGMNGRTILGSALLEDEFTPFDVVRQCSGVTFQSAVKRTIKGTHHWLLLTILTSLLVLVQSTQWSLFFFVYENAFLPFAMGIITMSAFAMMFVKHKHAFLCLFLLPSLATVAYFNMVYMPASWVMRIMTWLDMVDTSLSGFKLKDCVMYASAVVLLILMTARTVYDDGARRVWTLMNVLTLVYKVYYGNALDQAISMWALIISVTSNYSGVVTTVMVLA…
Bat coronavirus RacCS253	MW251310.1	Bat coronavirus RacCS203 MW251308.1	ANPKTPKYKFVRVQPGQTFSVLACYNGSPSGVYQCAMRPNFTIKGSFLNGSCGSVGFNIDYDCVSFCYMHHMELPTGVHAGTDLEGTFYGPFVDRQTAQAAGTDTTITVNVLAWLYAAVINGDRWFLNRFTTTLNDFNLVAMKYNYEPLTQDHVDILGPLSAQTGIAVLDMCSSLKELLQNGMNGRTILGSALLEDEFTPFDVVRQCSGVTFQSAVKRTIKGTHHWLLLTILTSLLVLVQSTQWSLFFFVYENAFLPFAMGIITMSAFAMMFVKHKHAFLCLFLLPSLATVAYFNMVYMPASWVMRIMTWLDMVDTSLSGFKLKDCVMYASAVVLLILMTARTVYDDGARRVWTLMNVLTLVYKVYYGNALDQAISMWALIISVTSNYSGVVTTVMVLA…
Bat coronavirus RacCS264	MW251311.1	Bat coronavirus RacCS203 MW251308.1	ANPKTPKYKFVRVQPGQTFSVLACYNGSPSGVYQCAMRPNFTIKGSFLNGSCGSVGFNIDYDCVSFCYMHHMELPTGVHAGTDLEGTFYGPFVDRQTAQAAGTDTTITVNVLAWLYAAVINGDRWFLNRFTTTLNDFNLVAMKYNYEPLTQDHVDILGPLSAQTGIAVLDMCSSLKELLQNGMNGRTILGSALLEDEFTPFDVVRQCSGVTFQSAVKRTIKGTHHWLLLTILTSLLVLVQSTQWSLFFFVYENAFLPFAMGIITMSAFAMMFVKHKHAFLCLFLLPSLATVAYFNMVYMPASWVMRIMTWLDMVDTSLSGFKLKDCVMYASAVVLLILMTARTVYDDGARRVWTLMNVLTLVYKVYYGNALDQAISMWALIISVTSNYSGVVTTVMVLA…
Bat coronavirus RacCS271	MW251312.1	Bat coronavirus RacCS203 MW251308.1	ANPKTPKYKFVRVQPGQTFSVLACYNGSPSGVYQCAMRPNFTIKGSFLNGSCGSVGFNIDYDCVSFCYMHHMELPTGVHAGTDLEGTFYGPFVDRQTAQAAGTDTTITVNVLAWLYAAVINGDRWFLNRFTTTLNDFNLVAMKYNYEPLTQDHVDILGPLSAQTGIAVLDMCSSLKELLQNGMNGRTILGSALLEDEFTPFDVVRQCSGVTFQSAVKRTIKGTHHWLLLTILTSLLVLVQSTQWSLFFFVYENAFLPFAMGIITMSAFAMMFVKHKHAFLCLFLLPSLATVAYFNMVYMPASWVMRIMTWLDMVDTSLSGFKLKDCVMYASAVVLLILMTARTVYDDGARRVWTLMNVLTLVYKVYYGNALDQAISMWALIISVTSNYSGVVTTVMVLA…
Avian coronavirus	MW351623.1	Avian coronavirus MW351623.1	ANADTPKYKFLKANCGDSFTIACSYGGTVIGLYPVTMRSNGTIRASFLAGACGSVGFNIEKGVVNFYYMHHLELPNALHTGTDLMGEFYGGYIDEEVAQKVQPDKLVTNNILAWLYAAIISVKESSFSTPKWLESTTISIDDYNKWAGDNGFTSFVSCTAITKLSAITGVDVCKLLRTIMVKSAQWGSDPILGQYNFEDEMTPESVFNQVGGVRLQSSVVKRAASWFWSRCVLACFLFVLCSIVLFTAIPYRYYLHGAVVLFATVLFVSFTVKHVMAYMDTFLLPTLITVIIGVCAEVPFIYNTLISQIVIFFSQWYDPVVFDTVVPWMFLPLVLYTVFKCIQGCYSVNSFNTSLLVLYQFMKLGFVICTSSNTLTAYSEGNWELFFELVHIIVLANVS…
Tylonycteris bat coronavirus HKU4	NC_009019.1	Bat coronavirus (BtCoV 133 2005) DQ648794.1	ANPSTPAYTFSTVKPGASFSVLACYNGKPTGVFTVNLRHNSTIKGSFLCGSCGSVGYTENGGVINFVYMHQMELSNGTHTGSSFDGVMYGAFEDKQTHQLQLTDKYCTINVVAWLYAAVLNGCKWFVKPTRVGIVTYNEWALSNQFTEFVGTQSIDMLAHRTGVSVEQMLAAIQSLHAGFQGKTILGQSTLEDEFTPDDVNMQVMGVVMQSGVKRISYGFIHWLISTFVLAYVSVMQLTKFTMWTYLFETIPTQMTPLLLGFMACVMFTVKHKHTFMSLFLLPVALCLTYANIVYEPQTLISSTLIAVANWLTPTSVYMRTTHFDFGLYISLSFVLAIIVRRLYRPSMSNLALALCSGVMWFYTYVIGDHSSPITYLMFITTLTSDYTITVFATVNLAK…
Rousettus bat coronavirus HKU9	NC_009021.1	Rousettus bat coronavirus HKU9 NC 009021.1	NPKTPAYSFIRVSTGQAMSLLACYDGLPTGVYTCTLRSNGTMRASFLCGSCGSPGFVMNGKEVQFCYLHQLELPNGTHTGTDFSGVFYGPFEDKQVPQLAAPDCTITVNVLAWLYAAVLSGENWFLTKSSISPAEFNNCAVKYMCQSVTSESLQVLQPLAAKTGISVERMLSALKVLLSAGFCGRTIMGSCSLEDEHTPYDIGRQMLGVKLQGKFQSMFRWTLQWFAIIFVLTILILLQLAQWTFVGALPFTLLLPLIGFVAVCVGFVSLLIKHKHTYLTVYLLPVAMVTAYYNFQYTPEGVQGYLLSLYNYVNPGRIDVIGTDLLTMLIISVACTLLSVRMVRTDAYSRIWYVCTAVGWLYNCWTGSADTVAISYLTFMVSVFTNYTGVACASLYAAQ…
Bat coronavirus 1A	NC_010437.1	Bat coronavirus 1A NC 010437.1	NPHTPKHVFKTLRAGDAFNILACYDGVPSGVYGTILRHNKTIRGSFINGACGSPGFNINGDTVEFVYLHQLELGSGCHVGSNMEGVMYGGFDDQPSLQIEGADCLVTVNVIAFLYGAILNGCTWFLSNERVSAEVFNGWAHDNNFTDVGSFDCFNILAAKTGVDVQRILASIQKLAKGFGGRNIIGYASLTDEFTVSEVVKQMYGVSLQSKRVPSIFNNVTLVSVFWSMFLSELLYYTSSYWIKPDLITAVFVLLFGIAVMLTLTIKHKVLFLYTFLIPSVVISACYNLAWDLYIRELLAKYFDYHMSIFSMDIQGCFNIVACILVNAIHTWRFVKTGTATRLTYVLSLVVSVYNYWCCGDFLSLSMMVLLNINNNWYIGAIAYRFSVVVVNYMDPSVI…
Bovine coronavirus	U00735.2	Bovine coronavirus U00735.2	NSRTPKYTFGVVKPGETFTVLAAYNGKPQGAFHVTMRSSYTIKGSFLCGSCGSVVYVIMGDCVKFVYMHQLELSTGCHTGTDFNGDFYGPYKDAQVVQLPVQDYIQSVNFVAWLYAAILNNCNWFVQSDKCSVEDFNVWALSNGFSQVKSDLVIDALASMTGVSLETLLAAIKHLKNGFQGRQIMGSCSFEDELTPSDVYQQLAGIKLQSKRTRLVKGIVCWIMASTFLFSCIITAFVKWTMFMYVTTNMLSITFCALCVISLTMLLVKHKHLYLTMYIIPVLFTLLYNNYLVVYKQTFRGYVYAWLSYYVPSVEYTYTDEVIYGMLLLIGMVFVTLRSINQYLFSFIMFVGRVISVVSLWYMGSNLEEEILLMLASLFGTYTWTTALSMAAAKVIAKW…

## Sheet: Supplementary Table 2
The five most common s2m SNP variants in the Pangolin database (number of instances and percent of total number of lineage sequences)
Pangolin lineage	TTCACCCAGGCCACGCGGAGTACGATCGAGTGTACAGTGAA	TTCACCGAGGCCACACGGAGTACGATCGAGTGTACAGTGAA	TTCACCGAGGCCACTCGGAGTACGATCGAGTGTACAGTGAA	TTCACCGAGGCCACGCGGAGTACTATCGAGTGTACAGTGAA	TTCACCGAGGCCACGCGGAGTACGATTGAGTGTACAGTGAA
A	2 (0.1 %)	791 (53.4 %)	11 (0.7 %)
A.1			1 (0 %)	2 (0.1 %)
A.11		11 (91.7 %)
A.12		6 (100 %)
A.15		62 (100 %)
A.18		10 (90.9 %)
A.19		65 (98.5 %)
A.2		1 (0.1 %)	1 (0.1 %)
A.20		51 (89.5 %)
A.21		59 (95.2 %)
A.22		12 (92.3 %)
A.23		51 (94.4 %)
A.23.1		258 (93.5 %)
A.24		4 (44.4 %)
A.25		18 (54.5 %)
A.26		13 (100 %)
A.3			3 (0.3 %)
A.4		64 (100 %)
A.7		2 (11.8 %)
A.9		13 (72.2 %)
B	2 (0 %)	22 (0.4 %)	27 (0.5 %)	2 (0 %)	2 (0 %)
B.1	958 (1.8 %)	49 (0.1 %)	83 (0.2 %)	43 (0.1 %)	55 (0.1 %)
B.1.1			9 (0.3 %)	56 (1.9 %)	2 (0.1 %)
B.1.1.1	56 (0.7 %)	2 (0 %)	10 (0.1 %)	4 (0.1 %)	4 (0.1 %)
B.1.1.10					1 (0.1 %)
B.1.1.103			1 (0.7 %)	5 (3.4 %)
B.1.1.107				10 (7.9 %)
B.1.1.117			1 (1.1 %)
B.1.1.122					1 (2.8 %)
B.1.1.128				5 (5.7 %)
B.1.1.130	6 (1.8 %)		1 (0.3 %)	1 (0.3 %)
B.1.1.134			1 (0.6 %)		1 (0.6 %)
B.1.1.141					1 (0.3 %)
B.1.1.15			5 (4.5 %)
B.1.1.151				5 (1.4 %)
B.1.1.153					9 (2.1 %)
B.1.1.159					11 (5.8 %)
B.1.1.161	1 (0.5 %)	2 (1 %)	1 (0.5 %)
B.1.1.162		2 (0 %)			3 (0.1 %)
B.1.1.163				1 (1 %)
B.1.1.170	1 (0.2 %)				238 (53.4 %)
B.1.1.171				2 (0.7 %)
B.1.1.184				1 (0.8 %)
B.1.1.189				6 (2.1 %)	2 (0.7 %)
B.1.1.2				1 (2.3 %)
B.1.1.202					1 (7.1 %)
B.1.1.206			1 (20 %)
B.1.1.210				2 (1.7 %)
B.1.1.214	2 (0 %)	1 (0 %)	29 (0.6 %)	25 (0.5 %)	2 (0 %)
B.1.1.216	1 (0.3 %)
B.1.1.220				149 (24.7 %)
B.1.1.222			1 (0.1 %)	23 (2.2 %)	3 (0.3 %)
B.1.1.224			1 (1.8 %)
B.1.1.229		1 (0.9 %)
B.1.1.240					4 (1.7 %)
B.1.1.243	4 (4.2 %)			1 (1.1 %)
B.1.1.244					1 (0.5 %)
B.1.1.25			2 (0.8 %)
B.1.1.253			1 (0.3 %)
B.1.1.258			2 (0.7 %)
B.1.1.263		7 (2.5 %)	8 (2.8 %)	4 (1.4 %)
B.1.1.274					1 (0.6 %)
B.1.1.277		1 (0.1 %)
B.1.1.279			12 (1 %)	1 (0.1 %)	3 (0.2 %)
B.1.1.28	4 (0.4 %)		1 (0.1 %)	6 (0.6 %)	16 (1.5 %)
B.1.1.281					3 (0.5 %)
B.1.1.284			2 (0 %)	6 (0.1 %)	1 (0 %)
B.1.1.288					1 (0.2 %)
B.1.1.29				22 (11.3 %)
B.1.1.291	1 (0.1 %)			2 (0.2 %)
B.1.1.293	1 (1.1 %)
B.1.1.294				1 (0.3 %)
B.1.1.301				2 (0.2 %)
B.1.1.302				1 (0.5 %)
B.1.1.304		2 (0.2 %)
B.1.1.306			1 (0.1 %)		2 (0.1 %)
B.1.1.307				4 (0.2 %)	1 (0 %)
B.1.1.31			1 (0.9 %)
B.1.1.312			1 (0.2 %)	3 (0.7 %)
B.1.1.315				5 (0.1 %)	1 (0 %)
B.1.1.316	1 (0.3 %)		2 (0.6 %)		5 (1.5 %)
B.1.1.317			3 (0.5 %)	2 (0.3 %)
B.1.1.33			1 (0.1 %)	2 (0.2 %)	1 (0.1 %)
B.1.1.34				1 (1.1 %)
B.1.1.37			42 (0.9 %)	1 (0 %)	2 (0 %)
B.1.1.38					1 (0.4 %)
B.1.1.39			11 (1.1 %)
B.1.1.4			3 (0.5 %)		5 (0.9 %)
B.1.1.44	1 (0.2 %)			6 (1 %)
B.1.1.47				3 (2.7 %)
B.1.1.50	1 (0.2 %)			3 (0.5 %)	1 (0.2 %)
B.1.1.51				1 (0.2 %)
B.1.1.54			8 (1.1 %)	1 (0.1 %)	1 (0.1 %)
B.1.1.55					1 (1 %)
B.1.1.63					1 (0.4 %)
B.1.1.64			3 (0.6 %)
B.1.1.67	1 (0.2 %)		2 (0.4 %)
B.1.1.7	9 (0 %)	40 (0.1 %)	103 (0.1 %)	9 (0 %)	26 (0 %)
B.1.1.70			1 (0.1 %)	1 (0.1 %)	1 (0.1 %)
B.1.1.74	8 (0 %)	2 (0 %)	39 (0.2 %)	30 (0.2 %)	19 (0.1 %)
B.1.1.77				1 (2.8 %)
B.1.1.8	2 (0.3 %)	1 (0.2 %)		4 (0.6 %)	1 (0.2 %)
B.1.1.80					2 (1.6 %)
B.1.1.85				135 (86.5 %)
B.1.1.86			1 (2.1 %)
B.1.1.89					1 (0.5 %)
B.1.110.3	6 (3 %)		1 (0.5 %)	6 (3 %)
B.1.113		2 (3.3 %)
B.1.139		2 (0.2 %)
B.1.146	1 (0.3 %)			6 (2.1 %)	2 (0.7 %)
B.1.147		1 (0.1 %)			1 (0.1 %)
B.1.152	1 (2.6 %)
B.1.157			14 (7.3 %)
B.1.160	10 (0.1 %)	4 (0 %)	62 (0.4 %)	10 (0.1 %)	5 (0 %)
B.1.161					3 (6.4 %)
B.1.177	19 (0 %)	22 (0 %)	136 (0.2 %)	645 (0.8 %)	234 (0.3 %)
B.1.177.16				3 (0.2 %)	6 (0.4 %)
B.1.177.18			2 (0.3 %)
B.1.177.19			2 (0.4 %)
B.1.177.20			1 (0.2 %)
B.1.177.21	1 (0 %)		3 (0 %)	8 (0.1 %)
B.1.177.22				3 (1.4 %)	1 (0.5 %)
B.1.177.24				1 (0.2 %)
B.1.177.4		78 (1.8 %)	44 (1 %)	2 (0 %)
B.1.177.5				2 (0.3 %)
B.1.177.7				1 (0 %)	3 (0.1 %)
B.1.177.8				2 (0.2 %)
B.1.182	1 (0.7 %)
B.1.187	5 (41.7 %)
B.1.190	89 (95.7 %)
B.1.195	1 (0.7 %)
B.1.199			1 (0.6 %)
B.1.2	6 (0 %)	25 (0.1 %)	65 (0.2 %)	33 (0.1 %)	79 (0.3 %)
B.1.206			4 (0.4 %)
B.1.210		1 (0.3 %)
B.1.218			1 (0.7 %)
B.1.219			1 (1.3 %)
B.1.22				1 (0.1 %)
B.1.221	1 (0 %)	2 (0 %)	5 (0.1 %)	2 (0 %)	8 (0.1 %)
B.1.221.1			1 (0.3 %)
B.1.222	7 (1.2 %)			1 (0.2 %)
B.1.23				1 (0.6 %)
B.1.232				5 (1 %)
B.1.236			2 (0.8 %)
B.1.239			3 (1.9 %)
B.1.240		6 (0.4 %)
B.1.241					1 (0.2 %)
B.1.243	1 (0 %)		5 (0.1 %)		3 (0.1 %)
B.1.247	2 (4.4 %)
B.1.256	58 (89.2 %)
B.1.258	5167 (88.6 %)
B.1.258.1	16 (100 %)
B.1.258.10	111 (96.5 %)
B.1.258.11	1497 (87 %)
B.1.258.12	114 (97.4 %)
B.1.258.14	59 (96.7 %)
B.1.258.15	43 (91.5 %)
B.1.258.16	7 (1.4 %)
B.1.258.17	403 (94.6 %)
B.1.258.18	7 (70 %)
B.1.258.19	114 (99.1 %)
B.1.258.2	220 (99.1 %)
B.1.258.20	41 (95.3 %)
B.1.258.21	102 (93.6 %)
B.1.258.3	430 (95.1 %)
B.1.258.4	259 (97.7 %)
B.1.258.5	100 (90.1 %)
B.1.258.6	48 (98 %)
B.1.258.7	505 (98.6 %)
B.1.258.8	299 (98.4 %)
B.1.258.9	184 (97.9 %)
B.1.260	1 (0.4 %)	4 (1.6 %)
B.1.265		2 (0.6 %)	1 (0.3 %)
B.1.279					2 (0.1 %)
B.1.285			1 (7.1 %)
B.1.289				1 (0.3 %)
B.1.298	3 (2.3 %)
B.1.306	6 (9 %)
B.1.308	1 (2.9 %)
B.1.311		1 (0.1 %)
B.1.315		1 (2.1 %)
B.1.319	1 (0.4 %)
B.1.320			6 (0.8 %)
B.1.329					1 (0.4 %)
B.1.333			2 (1.6 %)
B.1.340					1 (1.3 %)
B.1.351		1 (0.1 %)		14 (1 %)	3 (0.2 %)
B.1.356				2 (0.5 %)
B.1.36	41 (0.9 %)	14 (0.3 %)	2 (0 %)	11 (0.3 %)	1 (0 %)
B.1.36.17					1 (0.1 %)
B.1.36.4				1 (8.3 %)
B.1.36.8			2 (1.9 %)
B.1.363			2 (0.3 %)
B.1.366	1 (0.6 %)
B.1.367	1 (0.1 %)			2 (0.3 %)
B.1.369		14 (0.5 %)			3 (0.1 %)
B.1.372			1 (1.1 %)
B.1.375				1 (0.2 %)	6 (1 %)
B.1.378				8 (11 %)
B.1.390			1 (1.4 %)
B.1.397		1 (1.4 %)
B.1.398	1 (0.5 %)
B.1.400				2 (0.4 %)
B.1.404					5 (1.2 %)
B.1.408				1 (0.7 %)
B.1.409				3 (0.9 %)
B.1.413		2 (1 %)			1 (0.5 %)
B.1.414	2 (2.4 %)		1 (1.2 %)
B.1.416			1 (0.2 %)
B.1.420			2 (4.1 %)
B.1.426			9 (1.1 %)
B.1.429	4 (0.2 %)		1 (0.1 %)	5 (0.3 %)	2 (0.1 %)
B.1.435			2 (2.4 %)
B.1.438			5 (2.1 %)
B.1.441				1 (2 %)
B.1.446				1 (4.2 %)
B.1.457			1 (0.9 %)
B.1.459					1 (1.2 %)
B.1.463		2 (1.7 %)		1 (0.8 %)
B.1.469			1 (0.9 %)
B.1.470					1 (0.9 %)
B.1.495			44 (77.2 %)
B.1.497			1 (0.1 %)
B.1.5	2 (100 %)
B.1.517					2 (0.4 %)
B.1.521					1 (0.1 %)
B.1.524				60 (31.1 %)
B.1.8				1 (0.2 %)
B.1.91		1 (0.2 %)	3 (0.7 %)
B.1.93	1 (0.1 %)		1 (0.1 %)
B.1.95		2 (6.3 %)
B.1.98			1 (0.2 %)
B.11			1 (0.2 %)
B.2.1		1 (25 %)
B.23	5 (3.5 %)
B.27					9 (13.8 %)
B.38					1 (3 %)
B.39				2 (0.4 %)
B.4			405 (84.2 %)
B.4.1			26 (96.3 %)
B.4.2			14 (93.3 %)
B.4.4			47 (90.4 %)
B.4.5			77 (92.8 %)
B.40		3 (0.1 %)	5 (0.2 %)		1 (0 %)
B.46				2 (4.3 %)
B.54			1 (1 %)
B.6			1 (0.1 %)
C.14				1 (1.4 %)
D.2					7 (0.1 %)
G.1	24 (100 %)
H.1			1 (0.7 %)
P.2					348 (85.9 %)

## Sheet: Supplementary Table 3
The five most common s2m indel variants in the Pangolin database (number of instances and percent of total number of lineage sequences)
Pangolin lineage	Seq177_88	Seq178_110	Seq179_144	Seq180_325	Seq181_1183
A.2	1 (0.1 %)
B				6 (0.1 %)
B.1	16 (0 %)		3 (0 %)	8 (0 %)	1 (0 %)
B.1.1				2 (0.1 %)
B.1.1.1	2 (0 %)		2 (0 %)	2 (0 %)
B.1.1.10				1 (0.1 %)
B.1.1.135	1 (0.3 %)
B.1.1.138	1 (0.6 %)
B.1.1.151					2 (0.6 %)
B.1.1.162	1 (0 %)			2 (0 %)
B.1.1.214			1 (0 %)
B.1.1.234	1 (1.5 %)
B.1.1.281	1 (0.2 %)		3 (0.5 %)
B.1.1.293			1 (1.1 %)
B.1.1.296	2 (0.4 %)
B.1.1.304	1 (0.1 %)		1 (0.1 %)
B.1.1.311	1 (0 %)				1652 (63.7 %)
B.1.1.312				1 (0.2 %)
B.1.1.33	2 (0.2 %)
B.1.1.37	2 (0 %)		2 (0 %)
B.1.1.44			1 (0.2 %)
B.1.1.50	1 (0.2 %)
B.1.1.7	26 (0 %)		183 (0.3 %)	5 (0 %)
B.1.1.74	9 (0 %)		2 (0 %)	1 (0 %)	1 (0 %)
B.1.1.94				1 (3.6 %)
B.1.104				1 (0.4 %)
B.1.139	12 (1 %)			1 (0.1 %)
B.1.143	1 (2.2 %)
B.1.146	1 (0.3 %)
B.1.160	2 (0 %)		5 (0 %)
B.1.160.7				484 (76.1 %)
B.1.177					1 (0 %)
B.1.195				1 (0.7 %)
B.1.2	8 (0 %)			2 (0 %)
B.1.207				6 (2.1 %)
B.1.219	1 (1.3 %)
B.1.221				1 (0 %)
B.1.240	3 (0.2 %)
B.1.243	2 (0 %)
B.1.258		4 (0.1 %)
B.1.258.11		115 (6.7 %)
B.1.320			1 (0.1 %)
B.1.350			1 (0.4 %)
B.1.36	2 (0 %)		1 (0 %)
B.1.36.18	13 (2.1 %)
B.1.392	1 (1.1 %)
B.1.395				1 (0.8 %)
B.1.416			1 (0.2 %)
B.1.416.1				5 (1.4 %)
B.1.420				1 (2 %)
B.1.427	2 (0.3 %)
B.1.514			1 (1.2 %)
B.1.521	1 (0.1 %)
B.40				2 (0.1 %)
C.16	5 (2.3 %)
D.2	1 (0 %)
P.1	2 (1.3 %)
